# Supplementary material for: A genome-wide RNAi screen identifies the SMC5/6 complex as a non-redundant regulator of a Topo2a-dependent G2 arrest
Source: Nucleic Acids Res. 2018 Dec 24;47(6):2906–21. doi: 10.1093/nar/gky1295 (PMC6451093; doi:10.1093/nar/gky1295)
Supplement: Supplementary Data [file gky1295_supplemental_files.zip]

Archive with 7 entries (7 files):
- SupplementaryFiguresandlegends_15122018.pdf
- Table S1 Reagents Table.xlsx
- Table S2 Cell Line information EDITED.xlsx
- Table S3 Primary screen, related to Figure1.xlsx
- Table S4 Secondary screen, related to Figure1.xlsx
- Table S5 Extended counter-screen, related to Figure1.xlsx
- Table S6 Tertiary_screen, related to Figure1.xlsx
