# Supplementary material for: A genome-wide RNAi screen identifies the SMC5/6 complex as a non-redundant regulator of a Topo2a-dependent G2 arrest
Source: Nucleic Acids Res. 2018 Dec 24;47(6):2906–21. doi: 10.1093/nar/gky1295 (PMC6451093; doi:10.1093/nar/gky1295)
Supplement: Supplementary Data [file gky1295_supplemental_files.zip › Table S1 Reagents Table.xlsx]

## Sheet: Sheet1
Table S1 Reagents Table
REAGENT	SOURCE	CATALOGUE NUMBER
Antibodies
Rabbit polyclonal anti-GFP	Abcam	#ab290
Mouse monoclonal anti-HA	Covance	#MMS-101R
Mouse monoclonal anti-gH2AX	Millipore	#05-636
Mouse monoclonal anti-MPM2-Cy5	Millipore	#16-220
Mouse monoclonal anti-PML	Abcam	#ab96051
Rabbit polyclonal anti-PICH	Novus	#H00054821-D01P
Rabbit polyclonal anti-NSE2	Novus	#NBP1-76263
Rabbit monoclonal anti-PML-Alexa Fluor555	Abcam	#ab217524
Rabbit polyclonal anti-SMC6	Abcam	#ab18039
Rabbit polyclonal anti-SUMO2/3	Enzo	# BML-PW9465-0025
Mouse monoclonal anti-Topoisomerase2a	Millipore	#MAB4197
Rabbit monoclonal anti-Topoisomerase2a	Abcam	#52934
Rabbit polyclonal anti-Topoisomerase2a	Topogen	#TG2011-1
Mouse monoclonal anti-Tubulin	Sigma	#T5168
anti-HA-Agarose beads	Sigma	# A2095
anti-mouse Alexa Fluor488	Invitrogen	#A11001
anti-mouse Alexa Fluor555	Invitrogen	#A21422
anti-mouse Alexa Fluor647	Invitrogen	#A21235
anti-rabbit Alexa Fluor488	Invitrogen	#A11008
anti-rabbit Alexa Fluor647	Invitrogen	#A31573
anti-rabbit HRP	GE	#NA934V
anti-mouse HRP	GE	#NA931V
Chemicals, Peptides, and Recombinant Proteins
Benzonase Nuclease	Novagen	#70664-3
Bleomycin	Millipore	#203401
Caffeine	Sigma	#CO750-1G
DAPI	Merck	#10236276001
ProteinG Dynabeads	Invitrogen	#10004D
Etoposide	Sigma	#E1383
ICRF193	Sigma	#I4659
Human NSE2-GST	Abnova	#H00286053-P01
LIVE/DEAD® Fixable	ThermoFisher Scientific	#L34957
Luminata	Millipore	WBLUC0500
Human PIAS1-GST	Enzo	#BML-UW9960-0025
Human PIAS4	Abnova	#H00051588-P01
Streptavidin-HRP	Sigma	#RPN1231
Human Topo2a	Topogen	#TG2000H-1
Peptides
Ac-AKKPIKYLEESDEDDLF-COOH	Peptide Synthesis STP Francis Crick Institute	N/A
Ac-AK(GGTQN)KPIKYLEESDEDDLF-COOH	Peptide Synthesis STP Francis Crick Institute	N/A
Ac-AKK(GGTQN)PIKYLEESDEDDLF-COOH	Peptide Synthesis STP Francis Crick Institute	N/A
Ac-AKKPIK(GGTQN)YLEESDEDDLF-COOH	Peptide Synthesis STP Francis Crick Institute	N/A
Biotin-C6-SVRAKKPIKYLEESDEDDLF-COOH	Peptide Synthesis STP Francis Crick Institute	N/A
Biotin-C6-SVRARRPIRYLEESDEDDLF-COOH	Peptide Synthesis STP Francis Crick Institute	N/A
Biotin-C6-SVRAKRPRYLEESDEDDLF-COOH	Peptide Synthesis STP Francis Crick Institute	N/A
Biotin-C6-SVRARKPRYLEESDEDDLF-COOH	Peptide Synthesis STP Francis Crick Institute	N/A
Biotin-C6-SVRARRPIKYLEESDEDDLF-COOH	Peptide Synthesis STP Francis Crick Institute	N/A
Critical Commercial Assays
SUMOylation kit	Enzo	#BML-UW8955
RNeasy	Qiagen	#74104
QuantiTect SYBR Green RT-PCR	Qiagen	#204243
DUOLINK in situ Kit orange mouse/rabbit	Sigma	#DUO92102
Cell Lines
hTERT-RPE1	Cell Services STP Francis Crick Institute	N/A
hTERT-RPE1-NSE2wt	Laboratory Peter J. Parker	N/A
hTERT-RPE1-NSE2H187A	Laboratory Peter J. Parker	N/A
A549	Cell Services STP Francis Crick Institute	N/A
U2OS	Cell Services STP Francis Crick Institute	N/A
U2OS FlpIn TR	Laboratory Stephen West	N/A
U2OS FlpIn TR Topo2a-GFPwt	Laboratory Peter J. Parker	N/A
U2OS FlpIn TR Topo2a-GFP 3KR	Laboratory Peter J. Parker	N/A
U2OS FlpIn TR Topo2a-GFP K1516R	Laboratory Peter J. Parker	N/A
U2OS FlpIn TR Topo2a-GFP K1517R	Laboratory Peter J. Parker	N/A
U2OS FlpIn TR Topo2a-GFP K1520R	Laboratory Peter J. Parker	N/A
HCC-78	Cell Services STP Francis Crick Institute	N/A
NCI H460	Cell Services STP Francis Crick Institute	N/A
HCC-4006	Cell Services STP Francis Crick Institute	N/A
NCI H2170	Cell Services STP Francis Crick Institute	N/A
NCI H2170 shSMC6	Laboratory Peter J. Parker	N/A
NCI H2170 shLuciferase	Laboratory Peter J. Parker	N/A
NCI H522	Cell Services STP Francis Crick Institute	N/A
NCI H647	Cell Services STP Francis Crick Institute	N/A
NCI H1975	Cell Services STP Francis Crick Institute	N/A
NCI H520	Cell Services STP Francis Crick Institute	N/A
Fibroblasts Patient	(17)	N/A
Fibroblasts Control	(17)	N/A
Oligonucleotides
GAPDH forward primer 5´ GGGGAGCCAAAAGGGTCATC 3´;	This paper	N/A
GAPDH reverse primer 5´ GGTGCTAAGCAGTTGGTGGT 3´;	This paper	N/A
SMC6 forward primer: 5´ CTTACTATCTCAGCGGGCCT 3´	This paper	N/A
SMC6 reverse primer: 5´ ACGTTCACCTCCAGACAAGG 3´	This paper	N/A
Non-targeting control pool	Dharmacon	#D-001810-10-05
siNSE2: GGUUGAAUUUGCUACAUUG	Dharmacon	#D-018070-03-0010
siSMC6: GAGGGAAACGACAUUAUGA	Dharmacon	#D-018408-04-0010
siSGO1: UGUGAAGGAUUUACCGCAA	Dharmacon	#D-015475-17-0010
siTopo2a 5’ UTR pool	Dharmacon	N/A
5’-GGUAACUCCUUGAAAGUAA-3’
5’-GGAGAAGAUUAUACAUGUA-3’
5’-GAUGAACUCUGCAGGCUAA-3’
siATM OTP pool	Dharmacon	#L-003201-00-0005
siATR OTP pool	Dharmacon	#L-003202-00-0005
Recombinant DNA
pSuperior.Neo_shSMC6 and shLuciferase	(18)
pEGFP N1 NSE2wt and ligase dead	Laboratory Peter J. Parker
pcDNA5 Topo2wt and Topo2 3KR	Laboratory Peter J. Parker
Software
MATLAB 2016a	MathWorks	https://uk.mathworks.com/products/matlab.html
FACSDiva	BD Biosciences	http://www.bdbiosciences.com/us/instruments/research/software/flow-cytometry-acquisition/bd-facsdiva-software/m/111112/features
FlowJo V.10.1	FlowJo, LLC	https://www.flowjo.com/solutions/flowjo
Prism 7	GraphPad	https://www.graphpad.com/scientific-software/prism/
R / Bioconductor	Bioconductor	https://www.bioconductor.org/
