# Supplementary material for: A genome-wide RNAi screen identifies the SMC5/6 complex as a non-redundant regulator of a Topo2a-dependent G2 arrest
Source: Nucleic Acids Res. 2018 Dec 24;47(6):2906–21. doi: 10.1093/nar/gky1295 (PMC6451093; doi:10.1093/nar/gky1295)
Supplement: Supplementary Data [file gky1295_supplemental_files.zip › Table S2 Cell Line information EDITED.xlsx]

## Sheet: Sheet1
Table S2 Cell line information
Cell line	Media (+10% FCS and 1% Pen/Strep)	Additives	% CO2	Gender	Cell line authentication
hTERT-RPE1	DMEM	1% NEAA*	10	Female	Yes
hTERT-RPE1-NSE2wt	DMEM	1% NEAA, 0.8mg/ml G418	10	Female	Yes
hTERT-RPE1-NSE2H187A	DMEM	1% NEAA, 0.8mg/ml G418	10	Female	Yes
A549	DMEM	-	10	Male	Yes
U2OS	DMEM	-	10	Female	Yes
U2OS FlpIn TR	DMEM	100ug/ml Zeocin, 15ug/mL Blasticidin	10	Female	Yes
U2OS FlpIn TR Topo2a-GFPwt	DMEM	100ug/ml Hygromycin	10	Female	Yes
U2OS FlpIn TR Topo2a-GFP 3KR	DMEM	100ug/ml Hygromycin	10	Female	Yes
U2OS FlpIn TR Topo2a-GFP K1516R	DMEM	100ug/ml Hygromycin	10	Female	Yes
U2OS FlpIn TR Topo2a-GFP K1517R	DMEM	100ug/ml Hygromycin	10	Female	Yes
U2OS FlpIn TR Topo2a-GFP K1520R	DMEM	100ug/ml Hygromycin	10	Female	Yes
HCC-78	RPMI	2mM Glutamine	5	Male	Yes
NCI H460	RPMI	2mM Glutamine	5	Male	Yes
HCC-4006	RPMI	-	5	Male	Yes
NCI H2170	RPMI	-	5	Male	Yes
H2170 shSMC6	RPMI	0.8mg/ml G418	5	Male	Yes
H2170 shLuciferase	RPMI	0.8mg/ml G418	5	Male	Yes
NCI H522	RPMI	2mM Glutamine	5	Male	Yes
NCI H647	RPMI	-	5	Male	Yes
NCI H1975	RPMI	-	5	Female	Yes
NCI H520	RPMI	1mM Sodium Pyruvate	5	Male	Yes
Patient fibroblasts NSE2 mutated (p.Ser116Leufs*18/ p.Ala234Glufs*4)	DMEM, 15%FBS	-	5	Female	No
Control fibroblasts	DMEM, 15%FBS	-	5	Female	No
*NEAA: non-essential amino acids
