# Supplementary material for: A genome-wide RNAi screen identifies the SMC5/6 complex as a non-redundant regulator of a Topo2a-dependent G2 arrest
Source: Nucleic Acids Res. 2018 Dec 24;47(6):2906–21. doi: 10.1093/nar/gky1295 (PMC6451093; doi:10.1093/nar/gky1295)
Supplement: Supplementary Data [file gky1295_supplemental_files.zip › Table S3 Primary screen, related to Figure1.xlsx]

## Sheet: Primary Screen
Table S3 Primary Screen Results, related to Figure 1
CatNo	finalWellAnno	Target Symbol, Hits highlighted in yellow	GeneID	Acumen-Normalised MI RPE1 cells ICRF193+Nocodazole	Arrayscan-Normalised MI RPE1 cells ICRF193+Nocodazole	Acumen-Normalised Cell number RPE1 cells ICRF193+Nocodazole
M-012706-00	sample	13CDNA73/ FRY	NM_023037	-0.41	0.55	-0.92
M-032534-00	sample	15E1.2/ GATC	NM_176818	0.48	0.17	0.76
M-021280-00	sample	182-FIP/ NUFIP2	NM_020772	-0.54	-0.47	0.52
M-014237-00	sample	24432/ ACD	NM_022914	0.01	-1.04	-1.28
M-016186-00	sample	384D8-2/ NCAPH2	NM_014551	-0.47	-0.37	-0.91
M-020264-00	sample	76P/ TUBGCP4	NM_014444	-0.6	-0.09	-0.59
M-019389-00	sample	7A5/ MACC1	NM_182762	0.94	1.14	0.58
M-015856-00	sample	7H3/ SYDE1	NM_033025	-0.05	0.39	-0.1
M-021162-00	sample	8D6A/ CD320	NM_016579	0.9	0.74	1.12
M-011191-00	sample	A1BG	NM_130786	-0.97	0.27	0.48
M-032372-00	sample	A26C3/ ACTBL1	NM_001004053	-0.4	0.02	-1.05
M-013377-00	sample	A2BP1	NM_018723	0.31	0.71	1.84
M-013395-00	sample	A2LP/ ATXN2L	NM_007245	-0.79	-0.9	0.6
M-005293-00	sample	A2M	NM_000014	0.92	0.62	0.04
M-016315-00	sample	A4GALT	NM_017436	0.5	0.08	-0.05
M-032026-00	sample	AAA1	NM_207288	-0.05	0.26	1.05
M-017636-00	sample	AAAS	NM_015665	-0.64	0.45	-0.49
M-009458-00	sample	AACS	NM_023928	0.34	0.26	0.12
M-009830-00	sample	AADAC	NM_001086	0.02	-0.97	1.02
M-013159-00	sample	AADAT	NM_016228	0.92	0.09	0.78
M-005300-00	sample	AAK1	NM_014911	-0.15	-0.35	-0.28
M-011192-00	sample	AAMP	NM_001087	-0.07	-1.26	-0.82
M-010380-00	sample	AANAT	NM_001088	-0.52	-1.13	-1.8
M-011565-00	sample	AARS	NM_001605	-0.33	0.02	0.61
M-025106-00	sample	AARSL/ AARS2	NM_020745	-0.49	-0.64	0.34
M-008477-00	sample	AASDHPPT	NM_015423	-0.27	-0.18	-0.9
M-009247-00	sample	AASS	NM_005763	-0.36	0.44	-0.12
M-023578-00	sample	AAT1/ C3orf15	NM_033364	-0.24	-0.78	1.43
M-004373-01	sample	AATF	NM_012138	-0.05	-1.55	-1.36
M-005301-01	sample	AATK	XM_375495	-0.37	-0.3	-0.14
M-004893-00	sample	AB026190/ KLHL20	NM_014458	-0.72	-0.88	-1.95
M-004060-00	sample	ABAT	NM_000663	0.2	1.96	0.37
M-015921-00	sample	ABC1/ HEATR6	NM_022070	-0.56	-0.41	0.05
M-004128-02	sample	ABCA1	NM_005502	-0.52	0.07	-0.27
M-008536-00	sample	ABCA10	NM_080282	-1.11	0.84	0.33
M-014508-00	sample	ABCA11/ FLJ14297	NM_024903	0.33	0.47	-0.11
M-008407-00	sample	ABCA12	NM_015657	0.05	-0.59	0.17
M-009032-00	sample	ABCA13	NM_152701	-0.49	0.06	-0.77
M-009699-00	sample	ABCA2	NM_001606	-0.65	-0.77	-0.33
M-008795-00	sample	ABCA3	NM_001089	-0.49	-0.1	-0.58
M-009533-00	sample	ABCA4	NM_000350	0.94	1.33	-0.31
M-004345-00	sample	ABCA5	NM_018672	0.68	0.65	-0.01
M-008535-00	sample	ABCA6	NM_080284	-0.26	1.05	0.08
M-009343-00	sample	ABCA7	NM_019112	-0.9	-0.5	0.08
M-008347-00	sample	ABCA8	NM_007168	0.85	-0.15	-0.9
M-008534-00	sample	ABCA9	NM_080283	-0.68	-0.39	-0.93
M-003868-02	sample	ABCB1	NM_000927	0.69	0.48	-0.18
M-007300-00	sample	ABCB10	NM_012089	0.6	-1.09	-0.59
M-007301-00	sample	ABCB11	NM_003742	-0.75	-0.49	0.01
M-007302-00	sample	ABCB4	NM_000443	1.97	1.51	0.76
M-007303-00	sample	ABCB5	NM_178559	-0.1	0.87	1.59
M-007304-00	sample	ABCB6	NM_005689	-0.32	-0.03	-0.25
M-007305-00	sample	ABCB7	NM_004299	-0.35	0.7	0.11
M-007306-00	sample	ABCB8	NM_007188	0.63	-0.4	-0.17
M-007307-00	sample	ABCB9	NM_019624	0.72	-0.08	0.81
M-007308-00	sample	ABCC1	NM_004996	2.18	1.36	1.33
M-007309-00	sample	ABCC10	NM_033450	0.35	-0.18	-0.23
M-004344-01	sample	ABCC11	NM_032583	-0.03	-1.05	-0.69
M-007310-01	sample	ABCC12	NM_033226	0.06	0.75	0.34
M-007311-00	sample	ABCC13	NM_138726	3.41	2.03	0.92
M-004225-00	sample	ABCC2	NM_000392	0.05	0.16	1.32
M-007312-00	sample	ABCC3	NM_003786	-0.52	-0.64	0.5
M-007313-00	sample	ABCC4	NM_005845	1.34	1.21	-0.29
M-007314-00	sample	ABCC5	NM_005688	0.06	-0.24	-0.39
M-007315-01	sample	ABCC6	NM_001171	-0.62	-0.96	-1.56
M-006622-01	sample	ABCC8	NM_000352	-0.17	-0.82	-0.33
M-007316-00	sample	ABCC9	NM_005691	0.77	1.04	-0.09
M-009605-00	sample	ABCD1	NM_000033	-1.13	0.09	-0.68
M-008941-00	sample	ABCD2	NM_005164	0.38	0	-0.53
M-009909-00	sample	ABCD3	NM_002858	-1.32	-1.3	0.2
M-009940-00	sample	ABCD4	NM_005050	1.83	5.49	2.06
M-008702-00	sample	ABCE1	NM_002940	0.69	0.08	-0.02
M-008263-00	sample	ABCF1	NM_001090	0.76	2.36	0.84
M-009286-00	sample	ABCF2	NM_005692	0.24	0.06	0.75
M-008641-00	sample	ABCF3	NM_018358	1.09	0.73	1.22
M-008615-00	sample	ABCG1	NM_004915	-0.39	-1.47	-1.74
NA	ubb		NA	-2.07	-1.61	-4.23
M-009924-00	sample	ABCG2	NM_004827	0.44	0.17	0.65
M-008919-00	sample	ABCG4	NM_022169	-0.36	-0.03	-0.79
M-008284-00	sample	ABCG5	NM_022436	-0.21	-0.53	-0.21
M-008397-00	sample	ABCG8	NM_022437	0.36	-0.09	0.64
M-013589-00	sample	ABHD1	NM_032604	0.85	1.39	-0.01
M-019149-00	sample	ABHD12B/ C14ORF29	NM_181533	-0.66	-0.63	0.08
M-008331-01	sample	ABHD2	NM_007011	-0.82	0.31	-0.35
M-008587-00	sample	ABHD3	NM_138340	0.2	1.27	-0.21
M-009567-00	sample	ABHD4	NM_022060	0.21	0	0.06
M-009257-01	sample	ABHD5	NM_016006	-0.02	0.13	-1.11
M-008683-00	sample	ABHD6	NM_020676	-0.09	0.22	0.94
M-008028-00	sample	ABHD8	NM_024527	0.72	0.22	1.14
M-007290-00	sample	ABI1	NM_005470	0.61	0.1	-0.07
M-010561-00	sample	ABI2	NM_005759	0.05	0.56	0.03
M-013175-00	sample	ABI3	NM_016428	0.73	-0.3	1.3
M-003100-01	sample	ABL1	NM_007313	-0.74	0.02	0.03
M-003101-01	sample	ABL2	NM_005158	-0.52	0.32	-1.53
M-011320-00	sample	ABLIM1	NM_002313	0.03	0.98	0.42
M-014892-00	sample	ABLIM2	NM_032432	0.1	0	0.03
M-020382-00	sample	ABLIM3	NM_014945	-0.08	-0.77	-0.66
M-012565-00	sample	ABO	NM_020469	-0.52	0.15	0.15
M-009218-01	sample	ABP1	NM_001091	0.29	-0.53	0.47
M-008611-00	sample	ABR	NM_001092	-1.54	-1.11	-1.51
M-013683-00	sample	ABT1	NM_013375	-0.13	-1.52	0.27
M-013586-00	sample	ABTB1	NM_172027	-0.84	-0.53	-0.18
M-016671-00	sample	ABTB2	NM_145804	1.13	0	0.67
M-009329-00	sample	ACAA1	NM_001607	0.1	0.17	-0.19
M-008773-00	sample	ACAA2	NM_006111	0.37	-0.49	-0.81
M-004551-02	sample	ACACA	NM_198834	0.57	1.29	0.85
NA	atm_atr_sirna		NA	-1.56	-0.63	-0.28
M-004759-01	sample	ACACB	NM_001093	0.22	-0.37	0.13
M-008501-00	sample	ACAD8	NM_014384	0.7	0.07	0.14
M-009002-00	sample	ACAD9	NM_014049	0.02	-0.68	-0.76
M-009851-00	sample	ACADL	NM_001608	0.16	0.02	-1.05
M-008111-00	sample	ACADM	NM_000016	-0.83	-0.49	-0.16
M-010041-01	sample	ACADS	NM_000017	0.53	-0.08	0.79
M-003855-01	sample	ACADSB	NM_001609	-0.59	0.27	-0.47
M-009392-01	sample	ACADVL	NM_000018	-0.16	0.45	-0.15
M-021188-00	sample	ACAP1/ CENTB1	NM_014716	0.5	0.47	0.15
M-014644-00	sample	ACAP3/ CENTB5	NM_030649	-0.68	-0.95	-0.49
M-010396-00	sample	ACAS2/ ACSS2	NM_018677	-0.49	-0.31	-0.1
M-008549-00	sample	ACAS2L/ ACSS1	NM_032501	-0.94	-0.66	-0.95
M-009408-00	sample	ACAT1	NM_000019	-0.68	-0.74	1.99
M-010001-00	sample	ACAT2	NM_005891	0.28	0.39	0.16
M-010044-01	sample	ACATE2/ ACOT9	NM_012332	-0.52	0.02	-0.54
M-010799-00	sample	ACBD3	NM_022735	0.48	0.83	0.02
M-014424-00	sample	ACBD4	NM_024722	1.19	2.65	0.9
M-016183-00	sample	ACBD5	NM_145698	-0.61	0.01	1.32
M-008231-00	sample	ACBD6	NM_032360	-0.8	0.04	-0.45
M-006105-00	sample	ACCN1	NM_001094	-0.98	-0.88	-0.79
M-006106-00	sample	ACCN2	NM_001095	-0.96	-0.27	-0.28
M-006107-00	sample	ACCN3	NM_004769	-0.14	-0.27	-0.01
M-006108-00	sample	ACCN4	NM_018674	-0.88	-0.44	-0.51
M-009278-00	sample	ACCN5	NM_017419	-0.16	-0.4	-0.5
M-011938-00	sample	ACDC/ ADIPOQ	NM_004797	0.14	0.24	0.8
M-005754-00	sample	ACE	NM_000789	-0.92	0.23	0.62
M-005755-00	sample	ACE2	NM_021804	0.73	0.22	1.14
M-010298-00	sample	ACER1/ ASAH3	NM_133492	1.1	-0.18	-0.23
M-013576-00	sample	ACF/ A1CF	NM_014576	0.27	0.95	-0.14
M-009482-00	sample	ACHE	NM_000665	-0.81	-0.97	-1.49
M-014157-00	sample	ACIN1	NM_014977	-1.14	0.89	0.81
M-003102-02	sample	ACK1/ TNK2	NM_005781	-0.68	0.21	-0.76
M-004915-00	sample	ACLY	NM_001096	2.45	-0.43	0.34
M-008523-00	sample	ACMSD	NM_138326	0.16	0.64	0.11
M-021398-00	sample	ACN9	NM_020186	-0.8	-0.03	0.51
M-010037-00	sample	ACO1	NM_002197	-0.42	-0.27	-0.68
M-009566-00	sample	ACO2	NM_001098	-0.31	-0.18	0.4
M-009794-00	sample	ACOT13/ THEM2	NM_018473	0.07	-0.1	1.12
M-005074-01	sample	ACOX1	NM_004035	-0.34	-0.08	-0.52
M-005073-00	sample	ACOX2	NM_003500	-0.86	-0.63	-0.91
M-004053-00	sample	ACOX3	NM_003501	0.28	0.36	-0.46
M-008524-00	sample	ACOXL	NM_018308	-0.28	0.17	-0.83
M-019058-00	sample	ACP1	NM_004300	0.31	-0.43	-0.79
M-008205-00	sample	ACP2	NM_001610	-0.1	-1.09	-0.83
M-009615-01	sample	ACP5	NM_001611	0.4	1.11	-0.1
NA	ubb		NA	-1.76	-1.46	-4.39
M-008665-00	sample	ACP6	NM_016361	-0.62	0.45	-0.3
M-009262-00	sample	ACPP	NM_001099	-0.83	-1.35	-1.59
M-008366-01	sample	ACPT	NM_033068	6.92	5.4	0.86
M-005756-00	sample	ACR	NM_001097	-0.14	-0.26	-1.55
M-013575-00	sample	ACRBP	NM_032489	0.23	-1	-1.8
M-007110-00	sample	ACRC	NM_052957	-0.24	-0.18	-0.25
M-011566-00	sample	ACRV1	NM_001612	0.05	0.32	-0.2
M-011654-00	sample	ACSL1	NM_001995	-0.05	1.57	0.98
M-011654-00	sample	ACSL1	NM_001995	0.07	0.91	-0.2
M-010061-00	sample	ACSL3	NM_004457	-0.01	0.24	-0.24
M-009364-00	sample	ACSL4	NM_004458	0.97	0.81	1.42
M-006327-00	sample	ACSL5	NM_016234	-0.55	-0.42	-0.86
M-007748-00	sample	ACSL6	NM_015256	-0.44	-0.29	0.83
M-007748-00	sample	ACSL6	NM_015256	-0.45	-0.15	0.51
M-027026-00	sample	ACSM4/ LOC341392	XM_292035	-0.33	0.71	0.59
M-011194-00	sample	ACTA1	NM_001100	0.53	-0.24	0.24
M-003450-00	sample	ACTA2	NM_001613	0.98	-0.11	0.15
M-003451-01	sample	ACTB	NM_001101	-0.59	0.37	-1.25
M-012015-00	sample	ACTC/ ACTC1	NM_005159	-0.35	0.68	0.04
M-005265-01	sample	ACTG1	NM_001614	-0.73	-1.15	-0.75
M-011567-00	sample	ACTG2	NM_001615	-0.53	-0.12	-1.52
M-009422-01	sample	ACTL6/ ACTL6B	NM_016188	0.9	-0.36	-0.35
M-012273-00	sample	ACTL7A	NM_006687	-0.11	-0.54	-0.93
M-012274-00	sample	ACTL7B	NM_006686	-1.06	-0.45	-1.35
M-011195-00	sample	ACTN1	NM_001102	2.1	0.21	-0.31
M-011196-01	sample	ACTN2	NM_001103	-0.9	0.08	1.03
M-011197-01	sample	ACTN3	NM_001104	0.23	-0.61	0.13
M-011988-01	sample	ACTN4	NM_004924	-0.89	-0.74	-0.28
M-020824-00	sample	ACTR10	NM_018477	0.47	1.51	0.67
M-012074-00	sample	ACTR1A	NM_005736	-0.7	-0.8	-0.71
M-012075-00	sample	ACTR1B	NM_005735	3.47	7.71	1.97
M-012076-00	sample	ACTR2	NM_005722	-1.06	0.54	0.1
M-012077-01	sample	ACTR3	NM_005721	-1.7	-1.1	-0.72
M-018395-00	sample	ACTR5	NM_024855	-0.78	0.3	-0.28
M-018058-00	sample	ACTR6	NM_022496	-0.85	-0.78	0.44
M-016441-00	sample	ACTR8	NM_022899	2.72	2.18	1.84
M-015326-00	sample	ACTRT1	NM_138289	0.15	-0.56	-1.11
M-004924-01	sample	ACVR1	NM_001105	0.68	0.89	-0.08
M-004925-01	sample	ACVR1B	NM_004302	0.49	0.63	0.61
M-004929-01	sample	ACVR1C	NM_145259	0.44	-0.1	-0.36
M-004926-01	sample	ACVR2/ ACVR2A	NM_001616	0.3	-0.48	-0.3
M-004927-00	sample	ACVR2B	NM_001106	0.08	0.45	0.48
M-005302-02	sample	ACVRL1	NM_000020	0.89	-0.23	-0.82
M-010400-00	sample	ACY-3/ ACY3	NM_080658	0.2	-0.73	-1.1
M-009832-01	sample	ACY1	NM_000666	0.17	-0.85	-1.86
M-024889-00	sample	ACY1L2/ PM20D2	XM_072402	-0.05	-0.43	-0.63
M-009937-00	sample	ACYP1	XM_352906	1.12	0.21	1.62
M-008864-00	sample	ACYP2	NM_138448	1.54	0.38	0.14
M-008461-00	sample	AD-003/ METTL11A/ C9orf32	NM_014064	1.24	0.53	1.51
M-013315-00	sample	AD-017/ GLT8D1	NM_018446	-0.37	1.57	0.6
M-010928-00	sample	AD-020/ TMEM167B/ C1orf119	NM_020141	-1.37	-0.42	0.22
M-017580-00	sample	AD023/ MIF4GD	NM_020679	-0.14	-0.19	0.61
M-013872-00	sample	AD026/ ADORA3	NM_020683	-0.58	0.05	0.46
M-013535-00	sample	AD031/ TMEM133	NM_032021	0.03	0.5	-0.09
M-017159-00	sample	AD158/ LRRC8C	NM_032270	-0.04	-0.66	-1.17
M-020221-00	sample	AD7C-NTP	NM_014486	-0.46	-1.47	-2.31
M-009588-01	sample	ADA	NM_000022	0.55	0.76	0.37
M-022232-00	sample	ADAL/ LOC161823	XM_091156	1.16	0.97	1.78
M-004503-01	sample	ADAM10	NM_001110	-0.54	0.02	-0.3
M-009399-01	sample	ADAM11	NM_002390	1.28	-0.15	0.77
M-005118-00	sample	ADAM12	NM_003474	0.54	0.23	0.79
M-004505-00	sample	ADAM15	NM_003815	0.28	1.26	-0.51
M-003453-00	sample	ADAM17	NM_003183	0.35	-0.52	-0.33
M-010701-00	sample	ADAM18	NM_014237	1.58	1.2	0.71
M-005757-00	sample	ADAM19	NM_023038	0.01	0.64	1.09
M-010696-00	sample	ADAM2	NM_001464	1.69	0.52	-1.11
M-004523-00	sample	ADAM20	NM_003814	1.6	1.17	-0.24
M-004524-00	sample	ADAM21/ ADAM21P1	NM_003813	-0.45	0.21	-1.53
M-009246-01	sample	ADAM22	NM_004194	-0.24	-0.44	1.14
M-010700-01	sample	ADAM23	NM_003812	-0.21	-0.58	0.29
M-005758-00	sample	ADAM28	NM_014265	-0.26	0.31	0.86
M-008808-00	sample	ADAM29	NM_014269	-0.32	-0.21	-1.03
M-005759-00	sample	ADAM30	NM_021794	0	0	-0.05
M-010756-01	sample	ADAM32	NM_145004	0.02	-0.22	1.18
M-004525-00	sample	ADAM33	NM_025220	-0.51	0.5	-0.45
M-027298-00	sample	ADAM3A	NR_001569	-0.51	-0.32	0.29
M-032272-00	sample	ADAM3B	Y10615	0.4	0.28	0.16
M-010702-00	sample	ADAM7	NM_003817	-0.77	0.28	-0.93
M-004502-00	sample	ADAM8	NM_001109	-0.34	0.28	-0.25
M-004504-02	sample	ADAM9	NM_003816	2.4	2.38	0.78
M-005760-01	sample	ADAMDEC1	NM_014479	-0.11	0.06	0.74
M-005761-01	sample	ADAMTS1	NM_006988	-0.74	-0.51	-1.93
M-005762-00	sample	ADAMTS10	NM_030957	0.76	1.13	0.06
M-005763-01	sample	ADAMTS12	NM_030955	0.69	2.52	-0.04
M-005764-02	sample	ADAMTS13	NM_139025	0.09	0.23	-0.46
M-005765-00	sample	ADAMTS14	NM_080722	-1.14	-0.94	-1.65
M-005766-01	sample	ADAMTS15	NM_139055	0.56	0.56	1.84
M-005767-01	sample	ADAMTS16	NM_139056	-0.98	-1.14	-0.65
M-005768-01	sample	ADAMTS17	NM_139057	-0.06	0.18	-0.74
M-005769-01	sample	ADAMTS18	NM_139054	1.2	1.74	0.04
M-005770-01	sample	ADAMTS19	NM_133638	-0.14	2.85	-0.81
M-005771-01	sample	ADAMTS2	NM_014244	0.52	-0.24	-1.33
M-005772-01	sample	ADAMTS20	NM_025003	-0.77	-1.23	-0.45
M-005773-00	sample	ADAMTS3	NM_014243	-0.39	-0.22	0.88
M-003807-00	sample	ADAMTS4	NM_005099	-0.5	-0.21	-0.44
M-005775-00	sample	ADAMTS5	NM_007038	0.75	1.32	-0.08
M-005776-00	sample	ADAMTS6	NM_014273	-0.56	-0.16	-0.6
M-005777-01	sample	ADAMTS7	NM_014272	1.93	4.01	0.73
M-005778-00	sample	ADAMTS8	NM_007037	-0.25	-0.5	1.18
M-005779-00	sample	ADAMTS9	NM_020249	0.81	-0.24	0.94
M-013437-00	sample	ADAMTSL1	NM_052866	-0.55	0.49	0.99
M-022416-00	sample	ADAMTSL3	NM_207517	5.07	6.46	0.69
M-022416-00	sample	ADAMTSL3	NM_207517	2.28	2.35	0.67
M-008630-00	sample	ADAR	NM_001111	-0.05	0.59	-0.21
M-009263-00	sample	ADARB1	NM_001112	-0.22	-0.73	-0.16
M-020743-00	sample	ADARB2	NM_018702	-0.07	0.3	0.31
M-009346-00	sample	ADAT1	NM_012091	-1.16	-0.95	-2.12
M-005303-02	sample	ADCK1	NM_020421	-0.34	-0.13	-0.17
M-005304-01	sample	ADCK2	NM_052853	-2.11	-1.33	-1.87
M-005305-01	sample	ADCK4	NM_024876	-0.43	0.12	0.08
M-018919-00	sample	ADCK5	NM_174922	0.17	0.25	0.53
M-006819-00	sample	ADCY1	NM_021116	-0.78	-1.13	0.63
M-006798-00	sample	ADCY2	NM_020546	0.28	0.69	0.68
M-006799-00	sample	ADCY3	NM_004036	0.21	1.02	-0.04
M-006800-00	sample	ADCY4	NM_139247	0.34	-0.02	-0.67
M-006638-00	sample	ADCY5	NM_183357	-0.18	-0.48	-0.18
M-006636-01	sample	ADCY6	NM_015270	-0.4	-0.49	1.47
M-006801-00	sample	ADCY7	NM_001114	0.31	0.52	-0.71
M-006637-00	sample	ADCY8	NM_001115	-1.33	0.01	-1.85
M-006802-00	sample	ADCY9	NM_001116	-1.35	-0.03	-0.48
M-011198-00	sample	ADCYAP1	NM_001117	-0.36	1.09	0.31
M-005413-01	sample	ADCYAP1R1	NM_001118	-0.68	-0.93	-0.21
M-009487-00	sample	ADD1	NM_001119	-0.86	-0.84	-1.38
M-009410-00	sample	ADD2	NM_001617	0.59	-0.4	-0.36
M-008468-00	sample	ADD3	NM_016824	-0.15	1.16	1.11
M-006520-01	sample	ADH1A/ ADH1C	NM_000667	0.52	1.14	0.53
M-008112-01	sample	ADH1B	NM_000668	0.33	0.46	0.79
M-006521-00	sample	ADH1B/ ADH1C	NM_000669	0.62	0.22	0
M-008113-01	sample	ADH4	NM_000670	0.5	1.93	1.21
M-008114-01	sample	ADH5	NM_000671	0.91	0.76	-0.34
M-028638-00	sample	ADH5B/ ADH5P4	XM_208352	0.29	-0.62	-0.8
M-008939-00	sample	ADH6	NM_000672	-0.78	1.16	-0.01
M-008115-00	sample	ADH7	NM_000673	-1.27	-1.48	-1.81
M-008453-00	sample	ADHFE1	NM_144650	-0.12	-0.03	-0.53
M-007800-00	sample	ADIPOR1	NM_015999	0.15	-1.13	-0.55
M-007801-00	sample	ADIPOR2	NM_024551	-0.02	-0.57	0.27
M-004733-02	sample	ADK	NM_001123	-0.15	0.02	-0.34
M-011199-00	sample	ADM	NM_001124	-0.33	-0.69	-0.42
M-014490-00	sample	ADM2	NM_024866	0.52	1.12	0.82
M-016481-00	sample	ADMP/ C3orf57	NM_145035	4.24	11.33	0.44
M-005414-00	sample	ADMR/ GPR182	NM_007264	-0.42	-0.8	-1.19
M-012857-00	sample	ADNP	NM_015339	1.77	1.74	1.31
M-005415-01	sample	ADORA1	NM_000674	0.09	-0.32	0.58
M-005416-01	sample	ADORA2A	NM_000675	0.77	-0.41	-0.04
M-005417-01	sample	ADORA2B	NM_000676	0.55	1.11	1.51
M-005418-01	sample	ADORA3	NM_000677	-0.03	-0.39	1.09
M-006809-00	sample	ADP-GK/ ADPGK	NM_031284	0.43	0.05	-0.29
M-008412-01	sample	ADPRH	NM_001125	-0.24	-0.46	-0.9
M-008526-00	sample	ADPRHL1	NM_138430	-0.51	-0.22	-0.08
M-020822-00	sample	ADPRHL2	NM_017825	-0.88	-1.13	-1.07
M-007244-00	sample	ADPRTL1/ PARP4	NM_006437	0.46	-0.3	0.2
M-010127-00	sample	ADPRTL2/ PARP2	NM_005484	-0.32	0.51	0.51
M-009297-01	sample	ADPRTL3/ PARP3	NM_005485	1.37	-0.75	-1.64
M-005419-00	sample	ADRA1A	NM_000680	-0.45	0.88	0.42
M-005419-00	sample	ADRA1A	NM_000680	-0.26	0.69	-0.23
M-005420-01	sample	ADRA1B	NM_000679	2.6	2.96	0.19
M-005420-01	sample	ADRA1B	NM_000679	1.35	0.47	0.78
M-005421-00	sample	ADRA1D	NM_000678	0.27	-0.28	-0.71
M-005422-00	sample	ADRA2A	NM_000681	1.86	1.58	1.91
M-005423-01	sample	ADRA2B	NM_000682	-1.06	-0.8	0.61
M-005424-01	sample	ADRA2C	NM_000683	0.43	0.12	0.28
M-005425-01	sample	ADRB1	NM_000684	-0.44	-0.51	0.29
M-005426-01	sample	ADRB2	NM_000024	0.06	-0.21	0.43
M-005426-01	sample	ADRB2	NM_000024	0.36	-0.67	-0.91
M-005427-00	sample	ADRB3	NM_000025	-0.62	-0.61	-0.97
M-004325-01	sample	ADRBK1	NM_001619	-0.22	-0.29	-0.94
M-004325-01	sample	ADRBK1	NM_001619	0.09	0.02	-1.62
M-004326-00	sample	ADRBK2	NM_005160	-0.77	0.52	0.41
M-004326-00	sample	ADRBK2	NM_005160	-0.51	-0.61	0.52
M-012340-00	sample	ADRM1	NM_007002	-0.11	1.3	0.23
M-010986-00	sample	ADSL	NM_000026	0.39	2.27	0.64
M-009289-01	sample	ADSS	NM_001126	-0.56	-0.3	0.33
M-009105-01	sample	ADSSL1	NM_152328	-0.63	0.54	-0.08
M-014825-00	sample	AE2/ NBPF3	NM_032264	-1.1	-0.34	1.22
M-009694-00	sample	AEBP1	NM_001129	-0.07	0.03	0.28
M-016409-00	sample	AEBP2	NM_153207	0.43	0.69	0.22
M-026036-00	sample	AEGP/ MAMDC4	XM_088463	-0.78	-0.73	1.49
M-012157-00	sample	AES	NM_001130	1.82	3.65	1.08
M-015673-00	sample	AF15Q14/ CASC5	NM_020380	-0.92	-0.52	0.1
M-010643-01	sample	AF1Q/ MLLT11	NM_006818	-0.01	-0.14	1.43
M-020276-00	sample	AF5Q31/ AFF4	NM_014423	0	-0.2	1.36
M-013084-00	sample	AFAP/ AFAP1	NM_021638	-0.37	0.05	0.14
M-031750-00	sample	AFAR3/ AKR7L	NM_201252	-0.5	0.23	-0.31
M-005780-00	sample	AFG3L1	NM_001132	0.84	0.74	0.39
M-005781-00	sample	AFG3L2	NM_006796	-1.26	-0.12	-0.05
M-011201-00	sample	AFM	NM_001133	0.07	0.59	1.17
M-011202-00	sample	AFP	NM_001134	-0.4	-0.07	-0.89
M-017996-00	sample	AFTIPHILIN/ AFTPH	NM_017657	0.11	-0.19	0.36
M-008131-00	sample	AFURS1/ ATP13A3	NM_024524	-0.28	-1.14	-0.52
M-004037-00	sample	AGA	NM_000027	0.45	0.26	0.95
M-020452-00	sample	AGAP1/ CENTG2	NM_014914	0.44	-0.18	1.43
M-021010-00	sample	AGAP2/ CENTG1	NM_014770	-1.4	-0.38	-0.99
M-015345-00	sample	AGAP4/ CTGLF1	NM_133446	0.84	0.68	0.71
M-011203-01	sample	AGC1/ ACAN	NM_001135	-1.54	-0.54	-0.49
M-003625-01	sample	AGER	NM_001136	-0.74	0.83	0.46
M-016363-00	sample	AGFG2/ HRBL	NM_006076	-1.14	-0.72	-2.32
M-010987-00	sample	AGL	NM_000028	-0.17	0.56	-0.07
NA	rf		NA	-1.2	-0.37	0.86
M-021341-00	sample	AGMAT	NM_024758	-0.49	0.15	0.2
M-003810-01	sample	AGPAT1	NM_006411	3.42	1.71	1.59
M-003811-00	sample	AGPAT2	NM_006412	0.61	-0.29	0.42
M-008620-00	sample	AGPAT3	NM_020132	-0.77	-0.13	0.26
M-009283-00	sample	AGPAT4	NM_020133	-0.3	-0.19	-0.59
M-009267-00	sample	AGPS	NM_003659	1.42	0.7	0.19
M-003626-00	sample	AGR2	NM_006408	-1.05	-0.65	-1.17
M-031716-00	sample	AGRN	XM_372195	0.33	-0.4	-0.07
M-011204-01	sample	AGRP	NM_001138	1.22	1.59	0
M-010988-00	sample	AGT	NM_000029	0.71	0.56	0.97
M-014059-00	sample	AGTPBP1	NM_015239	-0.47	-0.32	0.2
M-005428-01	sample	AGTR1	NM_000685	0.75	1.62	1.6
M-005429-01	sample	AGTR2	NM_000686	-0.3	0.04	-0.37
M-005429-01	sample	AGTR2	NM_000686	0.7	0.1	-0.35
M-015374-00	sample	AGTRAP	NM_020350	-0.86	-0.55	0.53
M-008925-01	sample	AGXT	NM_000030	-0.49	-1.17	-1.16
M-009818-00	sample	AGXT2	NM_031900	-0.39	-0.2	-0.22
M-008696-00	sample	AGXT2L1	NM_031279	-0.37	0.06	-1.04
M-008968-00	sample	AGXT2L2/ MGC15875	NM_032921	-0.58	-0.05	-0.46
M-009599-01	sample	AHCY	NM_000687	1.03	0.31	-0.2
M-008810-00	sample	AHCYL1	NM_006621	0.31	0.11	0.28
M-018723-00	sample	AHI1	NM_017651	0.43	0.04	0.49
M-004990-00	sample	AHR	NM_001621	0.28	1.72	1.03
M-004440-02	sample	AHRR/ PDCD6	NM_013232	0	0.9	0
M-009337-00	sample	AHRR/ PDCD6	NM_020731	1.26	2.29	0.19
M-020014-00	sample	AHSA1	NM_012111	0.13	0.33	-0.83
M-008942-00	sample	AHSA2	NM_152392	1.75	1.24	-0.02
M-011568-00	sample	AHSG	NM_001622	0.03	1.4	0.1
M-021409-00	sample	AICDA	NM_020661	-0.44	-0.33	0.21
M-011952-00	sample	AIF1	NM_001623	-0.92	-0.17	-0.96
M-014721-00	sample	AIF1L/ C9orf58	NM_031426	-0.77	-0.19	-0.21
M-021120-00	sample	AIG1	NM_016108	-0.05	-0.12	0.03
M-024709-00	sample	AIM1	XM_166300	-1.09	-0.6	-0.1
M-021468-00	sample	AIM1L	NM_017977	0.36	0.05	-0.91
M-011951-00	sample	AIM2	NM_004833	-0.66	0.42	0.36
M-011924-00	sample	AIMP1/ SCYE1	NM_004757	-0.49	-1.06	-1.62
M-006325-00	sample	AIP	NM_003977	-0.33	-0.26	-0.2
M-012456-00	sample	AIP1/ MAGI2	NM_012301	-0.48	-0.23	-0.48
M-010126-00	sample	AIPL1	NM_014336	0.51	-0.38	-1.35
M-010993-00	sample	AIRE	NM_000383	2.81	7.55	-0.27
M-006811-02	sample	AK1	NM_000476	-0.66	-1.18	0
M-006812-00	sample	AK2	NM_001625	-0.2	-0.76	-1
M-006700-01	sample	AK3/ AK3L1	NM_013410	-0.78	-0.02	-0.41
M-006701-00	sample	AK3L1/ AK3	NM_016282	1.28	2.02	0.67
M-032359-00	sample	AK3L2	NM_001002921	0.11	0.58	-0.22
M-004897-02	sample	AK5	NM_012093	-0.28	1.44	0.16
M-007257-00	sample	AK7	NM_152327	0.47	0.48	0.78
M-011426-01	sample	AKAP1	NM_003488	0.42	-0.5	-0.91
M-017300-00	sample	AKAP10	NM_007202	-0.76	-0.21	-1.21
M-009277-01	sample	AKAP11	NM_016248	-0.62	-1.01	-0.6
M-010232-00	sample	AKAP12	NM_005100	-0.77	-0.33	-0.69
M-008868-01	sample	AKAP13	NM_006738	0.65	3.06	0.89
M-017351-00	sample	AKAP2/ PALM2-AKAP2	NM_007203	-0.3	-0.09	0.63
M-017696-00	sample	AKAP28/ AKAP14	NM_178813	0.36	-0.69	-0.45
M-009765-01	sample	AKAP3	NM_006422	0.13	1.08	0.22
M-008442-00	sample	AKAP4	NM_003886	0.59	0.6	1.35
M-011954-00	sample	AKAP5	NM_004857	0.02	-0.58	0.06
M-008497-01	sample	AKAP6	NM_004274	0.03	-0.76	-0.99
M-013371-00	sample	AKAP7	NM_004842	-0.31	-1.17	-1.33
M-009656-01	sample	AKAP8	NM_005858	-0.67	-1.08	-1.75
M-009258-00	sample	AKAP8L	NM_014371	-1.05	-0.36	-0.45
M-009258-00	sample	AKAP8L	NM_014371	0.45	0.12	-0.13
M-017362-00	sample	AKAP9	NM_005751	-0.1	-0.4	-0.32
M-007254-01	sample	AKD1/ C6orf199	NM_145025	0.71	0.48	1.19
M-006467-00	sample	AKIP/ AURKAIP1	NM_017900	-0.64	0.42	1.14
M-031863-00	sample	AKIRIN2/ C6orf166	NM_018064	1.86	-0.01	-0.63
M-021423-00	sample	AKNA	NM_030767	-0.56	1.47	-0.72
M-005087-03	sample	AKR1A1	NM_006066	-1	-0.18	-1.08
M-004036-00	sample	AKR1B1	NM_001628	-0.72	-1.03	-0.68
M-009691-00	sample	AKR1B10	NM_020299	-0.9	-1.32	-0.52
M-009151-01	sample	AKR1C1	NM_001353	0.58	-0.29	0.15
M-008503-01	sample	AKR1C2	NM_001354	0.36	0.38	1.28
M-008116-00	sample	AKR1C3	NM_003739	-1.45	-1.21	-1.7
M-004041-01	sample	AKR1C4	NM_001818	-0.06	0.23	0.53
M-029709-00	sample	AKR1CL1	XM_291723	0.07	0.89	0.64
M-008731-01	sample	AKR1CL2/ AKR1E2	NM_031436	-1.47	-0.1	0.73
M-010038-00	sample	AKR1D1	NM_005989	-0.06	0.23	0.38
M-008117-00	sample	AKR7A2	NM_003689	0.88	0.75	1.13
M-008655-01	sample	AKR7A3	NM_012067	-0.1	-0.2	0.54
M-003000-01	sample	AKT1	NM_005163	-1.34	-1.23	0.34
M-003000-01	sample	AKT1	NM_005163	-0.29	-1.05	1.26
M-014886-00	sample	AKT1S1	NM_032375	0.87	0.67	0.69
M-003001-01	sample	AKT2	NM_001626	1.26	-0.75	0.68
M-003002-01	sample	AKT3	NM_005465	-1.04	-0.16	0.85
M-008458-00	sample	ALAD	NM_000031	-1.01	-0.28	-0.81
M-009276-00	sample	ALAS1	NM_000688	0.17	0.65	0.03
M-008589-00	sample	ALAS2	NM_000032	-0.77	-1.2	-0.95
M-010989-00	sample	ALB	NM_000477	-0.42	-0.85	0.29
M-004574-00	sample	ALCAM	NM_001627	0.51	0.06	0.48
M-008722-01	sample	ALDH1A1	NM_000689	-0.05	-0.21	1.34
M-008118-00	sample	ALDH1A2	NM_003888	-0.03	0.42	-0.01
M-009082-00	sample	ALDH1A3	NM_000693	0.22	-0.13	-0.25
M-008254-00	sample	ALDH1B1	NM_000692	1.49	-0.31	1
M-026918-00	sample	ALDH1L2/ FLJ38508	XM_090294	-0.98	-1.26	-1.17
M-009766-00	sample	ALDH2	NM_000690	-1.15	-0.99	-0.19
M-004038-00	sample	ALDH3A1	NM_000691	-0.29	0.78	0.55
M-009386-01	sample	ALDH3A2	NM_000382	0.3	-0.51	0.8
M-009236-01	sample	ALDH3B1	NM_000694	-0.68	0.04	0.07
M-008119-00	sample	ALDH3B2	NM_000695	-0.24	0.42	0.69
M-008120-01	sample	ALDH4A1	NM_003748	0.75	1.02	1.24
NA	atm_atr_sirna		NA	-1.18	0.19	-0.3
M-009793-00	sample	ALDH5A1	NM_001080	0.1	1.17	0.29
M-004044-00	sample	ALDH6A1	NM_005589	0.36	0.42	0.62
M-008715-00	sample	ALDH7A1	NM_001182	3.6	2.74	1.71
M-009921-00	sample	ALDH8A1	NM_022568	0.18	-0.52	-0.58
M-008379-01	sample	ALDH9A1	NM_000696	1.13	-0.21	0.03
M-010376-01	sample	ALDOA	NM_000034	-0.58	0.47	0.52
M-010990-01	sample	ALDOB	NM_000035	0.68	0.06	-0.16
M-012697-00	sample	ALDOC	NM_005165	-0.11	-0.86	-0.98
M-019473-00	sample	ALDRL6/ MIOX	NM_017584	-1.08	-1.47	-1.7
M-012305-00	sample	ALF/ GTF2A1L	NM_006872	-0.55	-0.12	-0.66
M-027147-00	sample	ALG1	NM_019109	1.23	0.14	0.08
M-027138-00	sample	ALG10	NM_032834	-0.03	1.76	0.43
M-027141-00	sample	ALG12	NM_024105	-0.55	-0.45	-0.43
M-027140-00	sample	ALG2	NM_033087	1.13	3.97	0.06
M-027144-00	sample	ALG3	NM_005787	1.04	-0.07	-1.07
M-013393-00	sample	ALG5	NM_013338	-0.1	-0.43	-0.56
M-013662-00	sample	ALG6	NM_013339	0.77	0.09	0.26
M-027136-00	sample	ALG8	NM_024079	0.28	1.08	0.82
M-003103-02	sample	ALK	NM_004304	-0.68	-1	0.32
M-004283-00	sample	ALKBH/ ALKBH1	NM_006020	-0.78	-0.67	-1.2
M-020523-00	sample	ALLC	NM_018436	-0.09	0.39	0.16
M-012889-00	sample	ALMS1	NM_015120	0.08	-0.39	-1.04
M-016277-00	sample	ALMS1L/ LOC200420	NM_145300	3.74	6.85	0.94
M-004558-00	sample	ALOX12	NM_000697	0.3	1.35	0.69
M-009025-00	sample	ALOX12B	NM_001139	0.36	0.53	0.46
M-003808-01	sample	ALOX15	NM_001140	-1.91	-1.13	-1.28
M-009026-00	sample	ALOX15B	NM_001141	-0.12	-0.77	-1.05
M-004530-01	sample	ALOX5	NM_000698	0.19	0.36	-0.43
M-010166-00	sample	ALOX5AP	NM_001629	0.66	3.15	-0.07
M-009022-00	sample	ALOXE3	NM_021628	-0.7	-0.37	-1.02
M-021057-00	sample	ALPHA4GNT/ A4GNT	NM_016161	-0.99	-0.49	-0.8
M-008673-00	sample	ALPI	NM_001631	3.68	3.7	0.05
M-008658-00	sample	ALPL	NM_000478	2.38	3.79	0.25
NA	rf		NA	-1.12	-0.05	1.07
M-003454-01	sample	ALPP	NM_001632	-0.63	0.28	-0.52
M-003455-01	sample	ALPPL2	NM_031313	-0.76	-1.1	-0.55
M-014168-00	sample	ALS2	NM_020919	-0.83	-0.64	0.36
M-016868-00	sample	ALS2CR12	NM_139163	-1.79	-1.02	-1.32
M-018351-00	sample	ALS2CR14/ ICA1L	NM_178231	-0.46	-0.94	-1.12
M-016849-00	sample	ALS2CR15/ ICA1L	NM_138468	0.7	1.46	1.65
M-031904-00	sample	ALS2CR16	NM_205543	-0.01	0.96	0.06
M-031856-00	sample	ALS2CR17	NM_198945	-0.09	-0.74	-0.71
M-017697-00	sample	ALS2CR19/ PARD3B	NM_152526	1.07	1.01	1.58
M-005306-01	sample	ALS2CR2/ STRADB	NM_018571	-0.05	-0.16	0.76
M-014141-00	sample	ALS2CR3/ TRAK2	NM_015049	-0.69	-0.36	-0.28
M-016582-00	sample	ALS2CR4	NM_152388	-0.7	0.51	-0.71
M-004685-01	sample	ALS2CR7/ CDK15	NM_139158	1.85	-1.01	0.01
M-015280-00	sample	ALS2CR8	NM_024744	0.15	-0.54	0
M-020156-00	sample	ALX3	NM_006492	-0.03	-0.38	0.42
M-013992-00	sample	ALX4	NM_021926	-0.04	-0.85	-0.55
M-012899-00	sample	AMAC/ AMAC1L2	NM_054028	1.07	0.62	2
M-031756-00	sample	AMACO/ VWA2	NM_198496	0.03	0.01	-0.13
M-009460-01	sample	AMACR	NM_014324	1.15	2.17	0.92
M-031441-00	sample	AMBN	NM_016519	4.1	-0.58	-1.13
M-009696-00	sample	AMBP	NM_001633	2.27	-0.89	2.53
M-010053-00	sample	AMD1	NM_001634	-0.16	-1.26	-1.1
M-008651-00	sample	AMDHD2	NM_015944	-0.61	-1.02	-0.75
M-012489-00	sample	AMELX	NM_001142	-0.07	-0.66	0.01
M-011205-00	sample	AMELY	NM_001143	1.45	0.39	-0.54
M-006522-00	sample	AMFR	NM_001144	1.84	-0.16	0.43
M-010991-00	sample	AMH	NM_000479	7.05	6.21	1.59
M-005307-01	sample	AMHR2	NM_020547	-1.08	-0.41	0.6
M-016407-00	sample	AMICA/ AMICA1	NM_153206	-0.66	0.15	1.07
M-004443-01	sample	AMID/ AIFM2	NM_032797	-0.91	0.22	-0.69
M-018701-00	sample	AMIGO2	NM_181847	-0.05	-0.33	-2.1
M-031727-00	sample	AMIGO3	NM_198722	0.17	0.02	1.35
M-020296-00	sample	AMMECR1	NM_015365	0.07	-0.62	0.28
M-013455-00	sample	AMN	NM_030943	-0.58	0.48	-0.79
M-027056-00	sample	AMN1/ LOC196394	NM_207337	0.46	0.25	-0.6
M-015417-00	sample	AMOT	NM_133265	0.09	0.02	-0.38
M-017595-00	sample	AMOTL1	NM_130847	0.15	-0.39	-0.3
M-013232-00	sample	AMOTL2	NM_016201	0.31	2.35	0.11
M-009888-01	sample	AMPD1	NM_000036	2.55	5.15	1.19
M-009880-00	sample	AMPD2	NM_004037	0.35	-0.21	0.18
M-010174-00	sample	AMPD3	NM_000480	0.2	0.63	1.5
M-011569-00	sample	AMPH	NM_001635	-0.29	0.12	-0.05
M-005783-01	sample	AMSH-LP/ STAMBPL1	NM_020799	-1	-0.64	-2
M-012534-00	sample	AMT	NM_000481	1.09	0.36	0.21
M-012691-00	sample	AMY1A	NM_004038	2.75	1.82	0.44
M-016978-00	sample	AMY2A	NM_000699	-0.02	1.16	0.69
M-015880-00	sample	AMY2B	NM_020978	-0.17	1.7	-1.22
M-013843-01	sample	ANAPC1	NM_022662	0.4	0.5	1.19
M-008701-00	sample	ANAPC10	NM_014885	-0.24	1.48	-0.1
M-006992-01	sample	ANAPC11	NM_016476	-0.47	1.39	-1.37
M-021271-00	sample	ANAPC13	NM_015391	-0.17	-0.73	-0.49
M-003200-02	sample	ANAPC2	NM_013366	-0.32	-0.16	-1.14
M-013642-00	sample	ANAPC4	NM_013367	2.36	2	-0.22
M-016095-00	sample	ANAPC5	NM_016237	3.2	3.62	1.13
M-021035-01	sample	ANAPC7	NM_016238	1.09	-0.92	-0.99
M-006984-00	sample	ANC_2H01/ ZNF639	NM_016331	-0.36	1.03	0.3
M-011206-00	sample	ANG	NM_001145	-0.24	0.38	0.07
M-007802-01	sample	ANGPT1	NM_001146	-1.12	-1.04	-0.46
M-006315-00	sample	ANGPT2	NM_001147	-1.06	-0.51	-0.54
M-007803-00	sample	ANGPT4	NM_015985	0.27	-0.11	-0.16
M-007804-01	sample	ANGPTL1	NM_004673	0.05	-0.52	0.05
M-007805-01	sample	ANGPTL2	NM_012098	0.69	-0.63	0.1
M-007806-00	sample	ANGPTL3	NM_014495	0.42	1.92	0.57
M-007807-01	sample	ANGPTL4	NM_016109	0.06	-0.14	2.68
M-007808-01	sample	ANGPTL5	NM_178127	-0.42	0.68	-0.46
M-007809-00	sample	ANGPTL6	NM_031917	1.12	0.79	1.35
M-010992-00	sample	ANK1	NM_000037	-0.21	-0.07	0.77
M-008417-01	sample	ANK2	NM_001148	0.23	-0.68	-0.1
M-011207-00	sample	ANK3	NM_001149	1.25	-0.69	-1.42
M-028555-00	sample	ANKDD1B/ LOC391797	XM_373090	-0.77	-0.11	0.99
M-013161-00	sample	ANKFY1	NM_016376	-0.87	-0.56	-1.24
M-012898-00	sample	ANKH	NM_054027	-0.26	0.22	0.51
M-014405-00	sample	ANKHD1/ ANKHD1-EIF4EBP3	NM_017747	-0.42	-0.33	-1.01
M-028950-00	sample	ANKIB1	XM_377955	-0.17	-0.39	0.54
M-004930-01	sample	ANKK1	NM_178510	-0.6	-0.26	-0.01
M-020835-00	sample	ANKMY1	NM_016552	0.13	-0.55	-0.77
M-013766-00	sample	ANKMY2	NM_020319	0.61	0.39	0.12
M-016344-00	sample	ANKRA2	NM_023039	0.11	-0.24	0.27
M-012515-00	sample	ANKRD1	NM_014391	0.4	0.75	-0.83
M-021058-00	sample	ANKRD10	NM_017664	-0.31	-0.58	-0.5
M-027299-00	sample	ANKRD11	NM_013275	0.3	0.26	0.21
M-014066-00	sample	ANKRD12	NM_015208	0.83	0.69	1.98
M-027120-00	sample	ANKRD13/ ANKRD13A	NM_033121	0.3	0.88	0.17
M-026394-00	sample	ANKRD16	XM_166138	-0.68	0.17	-0.36
M-013554-00	sample	ANKRD17	NM_032217	-0.32	-0.71	0.44
M-026263-00	sample	ANKRD19	XM_059987	0.03	1.12	0.68
M-013755-00	sample	ANKRD2	NM_020349	-0.18	-0.44	1.05
M-014816-00	sample	ANKRD20A/ ANKRD20A3	NM_032250	-0.76	-0.15	-0.56
M-017911-00	sample	ANKRD21/ POTED/ A26B3	NM_174981	0.28	-0.39	0.23
M-016293-00	sample	ANKRD22	NM_144590	0.18	-0.21	0.71
M-017802-00	sample	ANKRD23	NM_144994	-0.59	0.29	-0.13
M-023904-00	sample	ANKRD24	XM_114000	-0.78	-0.9	1.42
M-020450-00	sample	ANKRD26	XM_374779	0.61	-0.65	-0.3
M-014788-00	sample	ANKRD27	NM_032139	-0.3	-0.13	0.77
M-023451-00	sample	ANKRD28	NM_015199	-0.87	-0.71	-0.22
M-018512-00	sample	ANKRD29	NM_173505	-0.38	0.04	-0.42
M-005308-02	sample	ANKRD3/ RIPK4	NM_020639	0.15	-0.4	1.3
M-008466-00	sample	ANKRD30A	NM_052997	-0.12	-0.76	-1.08
M-031023-00	sample	ANKRD30B/ LOC388469	XM_371111	-0.34	0.32	-0.98
M-024511-00	sample	ANKRD31	XM_293911	-1.39	-1.42	-2.16
M-014837-00	sample	ANKRD32	NM_032290	2.4	-0.41	0.08
M-015710-00	sample	ANKRD44/ LOC91526	NM_153697	0.16	-0.43	-0.62
M-016466-00	sample	ANKRD5	NM_022096	-0.51	-0.45	0.47
M-030080-00	sample	ANKRD52/ FLJ34236	XM_370696	0.79	0.23	1.03
M-025012-00	sample	ANKRD58/ LOC347454	XM_293380	-1.07	-0.26	-0.62
M-020396-00	sample	ANKRD6	XM_376519	-0.03	0.12	1.28
M-020957-00	sample	ANKRD7	NM_019644	-0.55	-1.02	-2.11
M-015551-00	sample	ANKRD9	NM_152326	-0.15	-0.12	-0.48
M-025085-00	sample	ANKS1/ ANKS1A	NM_015245	-1.2	-0.51	-0.89
M-006838-02	sample	ANLN	NM_018685	-0.38	-0.81	-2.25
M-027200-00	sample	ANO1/ TMEM16A	NM_018043	1.31	1.19	1.24
M-007031-00	sample	ANO2/ TMEM16B	NM_020373	1.62	1.07	1.1
M-014718-00	sample	ANO3/ TMEM16C	NM_031418	10.86	20.79	0.01
M-018551-00	sample	ANO4/ TMEM16D	NM_178826	0.78	0.19	0.94
M-026787-00	sample	ANO5/ TMEM16E	NM_213599	0.46	0.32	0.21
M-016060-00	sample	ANP32A	NM_006305	0.68	0.93	0.33
M-020148-00	sample	ANP32B	NM_006401	-0.02	-0.34	0.23
M-010985-00	sample	ANP32C	NM_012403	-0.49	-0.03	0.88
M-012472-00	sample	ANP32D	NM_012404	0.19	0.24	-0.68
M-015844-00	sample	ANP32E	NM_030920	-0.18	-0.04	-0.13
M-005784-01	sample	ANPEP	NM_001150	0.04	0.17	1.27
M-010679-00	sample	ANTXR1	NM_018153	1.31	1.83	1.02
M-015215-00	sample	ANTXR2	NM_058172	-0.2	1.06	-1.39
NA	rf		NA	-0.96	-0.22	0.14
M-026409-00	sample	ANTXRL/ LOC195977	XM_113625	-0.23	-0.16	0.38
M-017760-00	sample	ANUBL1	NM_174890	-0.4	0.3	0.75
M-011161-01	sample	ANXA1	NM_000700	-0.05	0.13	1.07
M-012363-00	sample	ANXA10	NM_007193	1.08	0.57	0.13
M-011212-00	sample	ANXA11	NM_001157	-0.66	-0.7	-1.15
M-011811-00	sample	ANXA13	NM_004306	-0.35	-0.79	-0.2
M-010741-01	sample	ANXA2/ ANXA2P1	NM_004039	-0.81	-1.08	-0.46
M-027301-00	sample	ANXA2/ ANXA2P1	NR_001562	0.51	-0.68	1.21
M-010952-00	sample	ANXA2/ ANXA2P1/ ANXA2P3	NR_001446	1.38	2.02	0.23
M-011804-00	sample	ANXA3	NM_005139	0.33	-0.15	0.64
M-010742-01	sample	ANXA4	NM_001153	-0.08	0.25	-0.21
M-011209-01	sample	ANXA5	NM_001154	0.23	-0.06	-0.18
M-011210-00	sample	ANXA6	NM_001155	0.07	0.27	-0.05
M-010760-01	sample	ANXA7	NM_001156	0.46	0.63	1.59
M-011570-00	sample	ANXA8/ ANXA8L2	NM_001630	0.26	0.42	0.15
M-011470-00	sample	ANXA9	NM_003568	1.33	-1.41	-2.16
M-008240-00	sample	AOAH	NM_001637	0.89	-0.63	0.39
M-010381-00	sample	AOC2	NM_001158	1.62	0.34	-0.19
M-010143-00	sample	AOC3	NM_003734	-0.06	-0.27	0.53
M-008121-00	sample	AOF1/ KDM1B	XM_173173	0.01	-1.45	-0.05
M-008291-01	sample	AOX1	NM_001159	1.32	0.02	1.08
M-011200-00	sample	AP1B1	NM_001127	-0.43	-0.18	-1.13
M-019183-00	sample	AP1G1	NM_001128	0.26	-0.68	0.52
M-011552-00	sample	AP1G2	NM_003917	-0.15	0.44	1.05
M-012375-00	sample	AP1GBP1/ SYNRG	NM_007247	0.05	0.7	-0.51
M-013196-00	sample	AP1M1	NM_032493	0.38	-0.88	-0.61
M-012056-00	sample	AP1M2	NM_005498	0.5	-0.17	0.52
M-011241-00	sample	AP1S1	NM_001283	-1.21	-0.43	-1.43
M-017445-00	sample	AP1S2	NM_003916	1.03	1.57	0.39
M-018537-00	sample	AP1S3	NM_178814	-0.1	-0.21	1.73
M-012492-00	sample	AP2A1	NM_014203	0.67	2.39	0.14
M-012812-00	sample	AP2A2	NM_012305	-0.22	-0.57	-1.26
M-003627-01	sample	AP2B1	NM_001282	-1.08	-0.91	-0.57
M-018021-00	sample	AP2E/ TFAP2E	NM_178548	-0.44	-0.77	-0.35
M-008170-00	sample	AP2M1	NM_004068	-0.16	-0.08	-0.86
M-011833-00	sample	AP2S1	NM_004069	-0.77	1.44	0.55
M-017533-00	sample	AP3B1	NM_003664	-0.21	-0.63	0.62
M-021444-00	sample	AP3B2	NM_004644	-0.46	0.49	0.15
M-016014-00	sample	AP3D1	NM_003938	0.21	-0.2	1.28
M-013645-00	sample	AP3M1	NM_012095	-0.51	0.29	-0.56
M-012309-00	sample	AP3M2	NM_006803	-0.32	-0.09	-1.52
M-012569-00	sample	AP3S1	NM_001284	-0.25	-0.07	0.32
M-017162-00	sample	AP3S2	NM_005829	-0.93	-0.7	-0.37
M-020158-00	sample	AP4B1	NM_006594	-0.96	0.23	-0.41
M-021474-00	sample	AP4E1	NM_007347	-0.74	0.05	-0.05
M-011918-00	sample	AP4M1	NM_004722	0.64	1.05	0.17
M-016178-00	sample	AP4S1	NM_007077	-0.58	-0.87	-1.31
M-003456-00	sample	APAF1	NM_001160	0.37	0.62	0.7
M-017412-00	sample	APBA1	NM_001163	5.31	-0.49	2.34
M-017413-00	sample	APBA2	NM_005503	0.83	-1.03	-0.81
M-013479-00	sample	APBA2BP/ NECAB3	NM_031231	0.03	-0.19	-0.17
M-011962-00	sample	APBA3	NM_004886	-0.52	-0.62	-1.84
M-011213-01	sample	APBB1	NM_001164	0.14	-0.34	-0.73
M-015662-00	sample	APBB1IP	NM_019043	0.22	-1.22	-1.23
M-017423-00	sample	APBB2	NM_173075	-0.01	-0.28	-0.98
M-017611-00	sample	APBB3	NM_006051	-1	-0.77	-0.59
M-003869-00	sample	APC	NM_000038	0.18	0.06	-0.08
M-009847-00	sample	APC2	NM_005883	0.45	-1.3	-1.17
NA	atm_atr_sirna		NA	-0.88	0.25	-0.1
NA	rf		NA	-1.34	0.6	0.77
M-016399-00	sample	APCDD1	NM_153000	1.16	-0.99	-1
M-011571-00	sample	APCS	NM_001639	0.12	0.59	-0.25
M-007687-01	sample	APEG1/ SPEG	NM_005876	-0.05	-0.81	0.78
M-007687-01	sample	APEG1/ SPEG	NM_005876	0.69	1	0.63
M-005785-00	sample	APEH	NM_001640	-0.5	-0.62	-0.52
M-010237-01	sample	APEX1	NM_001641	0.2	0.06	-1.24
M-013730-00	sample	APEX2	NM_014481	-0.41	-0.14	-1.82
M-017633-00	sample	APG-1/ HSPA4L	NM_014278	0.44	-1.3	-1.17
M-019426-00	sample	APG10L/ ATG10	NM_031482	0.76	0.98	-0.22
M-010212-01	sample	APG12L/ ATG12	NM_004707	3.26	2.33	0.61
M-021033-00	sample	APG16L/ ATG16L1	NM_017974	-0.73	-0.62	0.25
M-015375-00	sample	APG3/ ATG3	NM_022488	-0.53	0.21	-0.89
M-005789-00	sample	APG4A/ ATG4A	NM_052936	-0.67	0.06	0.02
M-005786-00	sample	APG4B/ ATG4B	NM_013325	-1.07	-0.59	-0.34
M-005788-00	sample	APG4C/ ATG4C	NM_032852	-0.58	-0.59	0.17
M-005790-00	sample	APG4D/ ATG4D	NM_032885	-1.21	-1.13	-0.92
M-004374-02	sample	APG5L/ ATG5	NM_004849	1.42	1.08	0.26
M-020112-00	sample	APG7L/ ATG7	NM_006395	-0.14	0.56	-0.76
M-007810-00	sample	APH-1A/ APH1A	NM_016022	-0.12	0	-0.1
M-004375-00	sample	API5	NM_006595	-0.25	-0.07	0.87
M-016965-00	sample	APIN/ ODAM	NM_017855	-0.49	-0.4	1
M-018493-00	sample	APLF/ C2orf13	NM_173545	-0.04	-0.6	-0.25
M-017023-00	sample	APLN	NM_017413	-0.81	-0.44	-0.15
M-005430-01	sample	APLNR/ AGTRL1	NM_005161	0.93	-0.16	-0.03
M-004178-00	sample	APLP1	NM_005166	0.04	0.49	1.42
M-004179-01	sample	APLP2	NM_001642	0.32	-0.02	0.16
M-023430-00	sample	APM-1/ ZBTB7C	XM_113971	-0.04	-0.62	1.07
M-010994-00	sample	APOA1	NM_000039	0.19	0.4	2.62
M-016460-00	sample	APOA1BP	NM_144772	-0.61	-0.68	-1.07
M-011572-00	sample	APOA2	NM_001643	-0.32	-1.03	-0.76
M-010995-00	sample	APOA4	NM_000482	-1.01	-0.91	0.38
M-012970-00	sample	APOA5	NM_052968	-0.15	0.34	0.74
M-009467-01	sample	APOB	NM_000384	-0.33	0.36	-1.26
M-013308-00	sample	APOB48R	NM_018690	-0.13	0.2	-0.81
M-011573-00	sample	APOBEC1	NM_001644	0.06	-0.08	-0.25
M-019944-00	sample	APOBEC2	NM_006789	-0.15	0.33	-0.67
M-017432-00	sample	APOBEC3A	NM_145699	-1.13	-0.32	-1.96
M-017322-00	sample	APOBEC3B	NM_004900	-0.03	0.03	0.51
M-013711-00	sample	APOBEC3C	NM_014508	0.51	0.97	0.66
M-032279-00	sample	APOBEC3D	AL022318	0.25	1.04	0.35
M-019039-00	sample	APOBEC3F	NM_145298	0.63	1.36	0.89
M-013072-00	sample	APOBEC3G	NM_021822	-0.48	0.34	-0.1
M-011574-00	sample	APOC1	NM_001645	-0.5	-0.95	0.16
M-010972-00	sample	APOC2	NM_000483	-0.5	-0.99	1.02
M-010996-00	sample	APOC3	NM_000040	0.18	0.87	-0.48
M-011575-00	sample	APOC4	NM_001646	-0.8	-0.12	0.55
M-007749-00	sample	APOD	NM_001647	0.43	0.43	0.53
M-006470-00	sample	APOE	NM_000041	-0.25	-0.32	-0.35
M-011576-00	sample	APOF	NM_001638	-0.24	0.97	-0.54
M-007811-00	sample	APOH	NM_000042	0.52	-0.58	0.41
M-017402-00	sample	APOL1	NM_003661	-0.21	0	0.09
M-017407-00	sample	APOL2	NM_030882	0.04	1	0.95
M-013434-00	sample	APOL3	NM_145640	-1.54	-0.78	-1.85
M-017310-00	sample	APOL4	NM_030643	0.71	-0.14	1.75
M-013433-00	sample	APOL5	NM_030642	0.67	-0.39	0.78
M-013432-00	sample	APOL6	NM_030641	-0.73	-0.4	-0.17
M-010984-00	sample	APOM	NM_019101	-0.69	0.28	0.52
M-003731-00	sample	APP	NM_000484	0.68	1.17	1.09
M-006401-00	sample	APPBP1/ NAE1	NM_003905	-0.63	-0.87	-0.84
M-013316-00	sample	APPBP2	NM_006380	-0.86	-0.87	-0.96
M-005138-00	sample	APPL/ APPL1	NM_012096	0.58	-0.46	-0.09
M-004376-00	sample	APR-2	NM_014318	1.18	3.26	0.66
M-017640-00	sample	APRG1	NM_178340	0.32	0.07	0.92
M-010362-00	sample	APRIN/ PDS5B	NM_015032	0.73	0.91	0.13
M-006328-01	sample	APRT	NM_000485	-0.69	-0.25	0.58
M-010566-01	sample	APS/ SH2B2	NM_020979	0.89	-0.26	-1.61
M-013368-00	sample	APTX	NM_175069	-0.21	-0.41	0.51
M-011577-00	sample	APXL/ SHROOM2	NM_001649	-0.2	-0.02	-0.33
M-015348-00	sample	APXL2/ SHROOM1	NM_133456	0.36	-0.3	-0.63
M-021494-00	sample	AQP1	NM_000385	-0.88	-0.9	-0.31
M-017487-00	sample	AQP10	NM_080429	0.36	0.72	0.88
M-009008-00	sample	AQP11	NM_173039	0.7	1.29	0.57
M-032245-00	sample	AQP12/ AQP12A	NM_198998	2.06	0.07	-0.32
M-019263-00	sample	AQP2	NM_000486	-0.08	-0.03	0.05
M-011812-00	sample	AQP3	NM_004925	0.42	2.72	-0.56
M-011578-01	sample	AQP4	NM_001650	-0.63	0.29	-0.19
M-004520-01	sample	AQP5	NM_001651	-0.36	0.74	-1.19
M-011579-00	sample	AQP6	NM_001652	0.08	-0.42	-1.73
M-008726-00	sample	AQP7	NM_001170	0.27	-0.15	-0.45
M-029511-00	sample	AQP7P1/ LOC375719	XM_372110	1.18	1.02	1.46
M-011214-00	sample	AQP8	NM_001169	-0.31	0.01	-1.03
M-007768-01	sample	AQP9	NM_020980	0.56	1.11	-0.89
M-022214-00	sample	AQR	NM_014691	3.03	-0.64	-0.67
M-003400-00	sample	AR	NM_000044	-0.51	0.41	-0.05
M-003563-02	sample	ARAF1/ ARAF	NM_001654	-0.01	-0.42	-1.04
M-009136-00	sample	ARAP1/ CENTD2	NM_015242	1.86	0.71	0.09
M-007052-00	sample	ARAP3/ CENTD3	NM_022481	-0.41	0.46	-1.59
M-015682-00	sample	ARC	NM_015193	-1.27	-0.02	-1.26
NA	rf		NA	-1.39	-1.31	1.12
M-014689-00	sample	ARC92/ MED25	NM_030973	-0.33	0.31	-0.16
M-017915-00	sample	ARCH/ ZBTB8OS	NM_178547	0.03	0.14	0.11
M-013063-00	sample	ARCN1	NM_001655	-0.32	-0.7	-1.12
M-009606-00	sample	ARD1/ NAA10/ ARD1A	NM_003491	-1.27	-1.14	-0.85
M-017435-00	sample	AREG	NM_001657	-0.53	-0.84	0.01
M-011580-00	sample	ARF1	NM_001658	0.31	-1.15	-0.08
M-011581-00	sample	ARF3	NM_001659	3.1	4.17	0.29
M-011582-00	sample	ARF4	NM_001660	3.64	0.9	1.1
M-011583-00	sample	ARF4L/ ARL4D	NM_001661	-1.07	-0.65	-0.33
M-030194-00	sample	ARF4P3/ LOC390423	XM_372496	0.26	-0.55	-0.13
M-011584-00	sample	ARF5	NM_001662	0.53	-0.38	0.78
M-004008-00	sample	ARF6	NM_001663	-0.57	-0.25	0.41
M-013321-00	sample	ARFGAP1	NM_018209	0.93	0.41	-1.47
M-019207-00	sample	ARFGAP3	NM_014570	-0.28	-0.17	-0.93
M-012208-01	sample	ARFGEF2	NM_006420	0.06	-0.28	-0.06
M-020256-00	sample	ARFIP1	NM_014447	0.24	-1.12	-1.17
M-012820-00	sample	ARFIP2	NM_012402	-0.01	-0.54	-0.5
M-019250-00	sample	ARFRP1	NM_003224	-1.18	-1.07	-0.82
M-020355-00	sample	ARFRP2/ ARL15	NM_019087	-0.67	-0.1	-0.88
M-009922-01	sample	ARG1	NM_000045	-0.52	-0.44	1.24
M-009454-00	sample	ARG2	NM_001172	-0.12	0.07	-1.15
M-016838-00	sample	ARG99/ TMTC1	NM_031920	0.23	-0.16	1.04
M-011479-00	sample	ARGBP2/ SORBS2	NM_003603	-0.23	-0.12	0.84
M-013025-00	sample	ARH/ LDLRAP1	NM_015627	0.01	-0.17	-0.01
M-007794-01	sample	ARHE/ RND3	NM_005168	-0.32	-0.94	-1.59
M-008966-00	sample	ARHGAP1	NM_004308	-0.02	-0.78	-1.11
M-021122-00	sample	ARHGAP11A	NM_014783	-0.91	-1.17	-0.76
M-008729-00	sample	ARHGAP12	NM_018287	-0.94	-0.85	0.17
M-018019-00	sample	ARHGAP15	NM_018460	0.9	0.41	0.66
M-008335-00	sample	ARHGAP17	NM_018054	-0.46	0.54	-0.75
M-015110-00	sample	ARHGAP18	NM_033515	-0.61	-0.22	-0.75
M-018322-00	sample	ARHGAP19	NM_032900	0.37	-0.48	-1.66
M-026514-00	sample	ARHGAP20	NM_020809	-0.51	-0.01	-2.1
M-004775-00	sample	ARHGAP21	NM_020824	-0.76	-0.76	1.31
M-019080-00	sample	ARHGAP22	NM_021226	0.07	0.84	1.44
M-023061-00	sample	ARHGAP23	XM_290799	-0.11	0.09	1.23
M-014713-00	sample	ARHGAP24	NM_031305	-0.06	0.98	1.99
M-008426-00	sample	ARHGAP26	NM_015071	0.04	0.95	0.28
M-031016-00	sample	ARHGAP28/ LOC388462	XM_371108	-0.29	-0.3	-0.18
M-003628-01	sample	ARHGAP4	NM_001666	-0.31	-0.06	0.96
M-009580-00	sample	ARHGAP5	NM_001173	-0.12	0.35	-0.79
M-009304-00	sample	ARHGAP6	NM_001174	-0.03	0.17	1.05
M-009427-00	sample	ARHGAP8/ PRR5/ PRR5-ARHGAP8	NM_181334	0.55	1.04	0.96
M-010047-00	sample	ARHGAP9	NM_032496	0.8	-0.65	-1.23
M-016253-00	sample	ARHGDIA	NM_004309	-0.48	1.59	1.37
M-010893-01	sample	ARHGDIB	NM_001175	0.01	-0.24	1.59
M-012566-00	sample	ARHGDIG	NM_001176	1.71	2.58	1.11
M-009421-00	sample	ARHGEF1	NM_004706	-0.37	-0.04	-0.14
M-013460-00	sample	ARHGEF10	NM_014629	0.56	0.4	0.42
M-010360-00	sample	ARHGEF11	NM_014784	1.37	1.97	-0.26
M-008480-00	sample	ARHGEF12	NM_015313	-1.36	-1.15	-1.63
M-009731-00	sample	ARHGEF15	NM_173728	0.54	0.62	0.03
M-010234-00	sample	ARHGEF16	NM_014448	-0.2	-0.86	-0.55
M-009751-01	sample	ARHGEF17	NM_014786	-0.5	0.76	-0.31
M-009654-00	sample	ARHGEF18	NM_015318	0.16	-0.41	-0.91
M-008370-01	sample	ARHGEF19	NM_153213	-0.59	0.2	0.31
M-009883-01	sample	ARHGEF2	NM_004723	0.94	0.91	0.84
M-013243-00	sample	ARHGEF3	NM_019555	0.02	-0.19	1.66
M-008235-00	sample	ARHGEF4	NM_015320	0.3	0.17	1.12
M-005093-00	sample	ARHGEF5	NM_005435	0.82	1.1	1.07
M-010231-00	sample	ARHGEF6	NM_004840	-0.49	-0.85	-0.37
M-009616-00	sample	ARHGEF7	NM_003899	-0.29	-0.17	-0.41
M-020314-00	sample	ARHGEF9	XM_377014	-0.49	-0.08	-1.43
M-008660-00	sample	ARHI/ DIRAS3	NM_004675	-0.89	-0.98	0.06
M-009727-00	sample	ARHN/ RND2	NM_005440	-0.02	-0.88	-0.1
M-017263-00	sample	ARID1A	NM_018450	0.09	-1.3	-0.06
M-013970-00	sample	ARID1B	NM_017519	0.9	1.42	1.28
M-026945-00	sample	ARID2	XM_370690	-0.51	0.08	1.25
M-012032-00	sample	ARID3A	NM_005224	-0.69	0.1	-0.19
M-012219-00	sample	ARID3B	NM_006465	-1.75	-0.24	-0.9
M-029567-00	sample	ARID3C	XM_071061	0.26	0.08	0.96
M-003949-00	sample	ARID4A	NM_023001	0.41	0.77	-1.23
M-012967-00	sample	ARID4B	NM_016374	1.02	2.26	-0.27
M-022856-00	sample	ARID5A	NM_212481	3.01	2.81	3.23
M-026427-00	sample	ARID5B	XM_084482	-0.28	-0.78	0.57
M-019984-00	sample	ARIH1/ MIR630	NM_005744	1.01	2.17	0.24
M-020104-00	sample	ARIH2	NM_006321	-0.13	-0.16	-0.63
M-004931-00	sample	ARK5/ NUAK1	NM_014840	0.29	-0.94	0.49
M-019265-00	sample	ARL1	NM_001177	-0.16	0.6	0.58
NA	rf		NA	-0.97	-0.26	1.08
M-018112-00	sample	ARL10A/ ARL10	NM_173664	1.63	1.8	0.87
M-016577-00	sample	ARL10B/ ARL8A	NM_138795	-0.69	-0.71	-1.45
M-020294-00	sample	ARL10C/ ARL8B	NM_018184	-0.4	-0.02	0.18
M-018083-00	sample	ARL11	NM_138450	0.65	-1.39	-0.06
M-031561-00	sample	ARL13A/ LOC392509	XM_373358	-0.54	-0.75	1.87
M-023333-00	sample	ARL16/ LOC339231	XM_290777	0.51	-0.02	1.29
M-011585-00	sample	ARL2	NM_001667	0.05	0.72	-0.58
M-013074-00	sample	ARL2BP	NM_012106	0.76	-0.36	0.09
M-011813-00	sample	ARL3	NM_004311	-0.39	0.04	-0.14
M-012083-00	sample	ARL4A	NM_005738	0.47	1.06	1.02
M-029745-00	sample	ARL4P/ LOC387684	XM_370560	0.02	-0.39	0.23
M-012408-00	sample	ARL5/ ARL5A	NM_012097	-0.43	-0.09	0.27
M-017298-00	sample	ARL6	NM_032146	0.41	-0.05	1.24
M-004321-00	sample	ARL6IP/ ARL6IP1	NM_015161	-0.56	-0.97	-1.15
M-020731-00	sample	ARL6IP4	NM_016638	-0.22	-0.99	0.82
M-012229-00	sample	ARL6IP5	NM_006407	0.15	1.13	0.95
M-012398-00	sample	ARL7/ ARL4C	NM_005737	-0.53	-0.32	-0.62
M-017861-00	sample	ARL8/ ARL5B	NM_178815	-0.52	-0.38	0.62
M-028136-00	sample	ARMC10/ LOC389137	XM_371655	0.02	0.51	1.59
M-018191-00	sample	ARMC2	NM_032131	1	-0.25	0.45
M-017744-00	sample	ARMC3	NM_173081	0.46	0.19	0.45
M-013357-00	sample	ARMC4	NM_018076	0.92	-0.38	0.32
M-013198-00	sample	ARMCX1	NM_016608	-0.33	0.17	-0.06
M-010936-00	sample	ARMCX2	NM_014782	-0.15	-0.53	1.2
M-013326-00	sample	ARMCX3	NM_016607	0.1	-0.28	-0.11
M-017040-00	sample	ARMCX4/ MGC40053	NM_152583	0.29	-1.53	-2.1
M-007207-01	sample	ARNT	NM_001668	1.02	2.05	0.16
M-008920-00	sample	ARNT2	NM_014862	-0.28	0.04	-1.06
M-010261-00	sample	ARNTL	NM_001178	-0.07	1.04	-0.36
M-009284-01	sample	ARNTL2	NM_020183	0.18	1.35	0.47
M-019144-00	sample	ARP10/ APOBEC3H	NM_181773	-1.03	-0.8	0.56
M-020372-00	sample	ARP3BETA/ ACTR3B	NM_020445	0.3	-0.13	1.55
M-012263-00	sample	ARPC1A	NM_006409	-0.63	-0.24	-0.35
M-012082-01	sample	ARPC1B	NM_005720	1.26	-0.09	-0.76
M-012081-00	sample	ARPC2	NM_005731	1.58	1.24	1.08
M-005284-00	sample	ARPC3	NM_005719	0.38	0.58	0.67
M-008571-00	sample	ARPC4	NM_005718	-0.9	-0.01	0.56
M-012080-00	sample	ARPC5	NM_005717	-0.49	0.04	0.96
M-014690-00	sample	ARPC5L	NM_030978	1.05	1.23	0.64
M-015387-00	sample	ARPM1	NM_032487	0.43	0.69	1.31
M-019043-00	sample	ARPM2/ ACTRT2	NM_080431	-0.43	0.64	0.16
M-015338-00	sample	ARPP-19/ ARPP19	NM_006628	-0.65	-0.19	-0.7
M-016091-00	sample	ARPP-21	NM_016300	-0.62	-0.15	0.33
M-019785-00	sample	ARR3	NM_004312	0.42	-0.98	1.54
M-011971-00	sample	ARRB1	NM_004041	-0.52	-0.97	0.2
NA	rf		NA	-1.14	0.5	0.75
M-007292-00	sample	ARRB2	NM_004313	0.1	1.05	1.82
M-015918-00	sample	ARRDC1	NM_152285	-0.44	0.63	0.96
M-013874-00	sample	ARRDC2	NM_015683	0.2	0.78	0.45
M-014063-00	sample	ARRDC3	NM_020801	1.66	0.09	-0.47
M-019366-00	sample	ARRDC4	NM_183376	-0.54	-0.56	-1.18
M-013188-00	sample	ARS/ SLURP1	NM_020427	0.87	2.65	0.57
M-019234-00	sample	ARS2/ SRRT	NM_015908	0.62	0.07	1.14
M-009558-00	sample	ARSA	NM_000487	0.31	-0.9	-1.54
M-009814-01	sample	ARSB	NM_000046	0.78	-0.01	-0.87
M-009239-00	sample	ARSD	NM_001669	1.01	0.92	1.94
M-008578-01	sample	ARSE	NM_000047	0.11	1.88	-0.91
M-009332-00	sample	ARSF	NM_004042	-0.09	0.67	-0.05
M-010387-01	sample	ART1	NM_004314	-0.14	-0.43	-0.02
M-008564-01	sample	ART3	NM_001179	-0.86	0.52	-0.79
M-008772-00	sample	ART5	NM_053017	-1	-0.26	-1.19
M-009953-00	sample	ARTN	NM_003976	0.23	0.32	0.14
M-005787-01	sample	ARTS-1/ ERAP1	NM_016442	0.31	0.14	-0.14
M-014217-00	sample	ARV1	NM_022786	1.08	1.4	0.68
M-011586-00	sample	ARVCF	NM_001670	2.07	1.91	0.78
M-017255-00	sample	ARX	NM_139058	0.42	1.5	1.4
M-005228-00	sample	ASAH1	NM_004315	-0.2	1.15	-0.7
M-005229-00	sample	ASAH2	NM_019893	-0.45	0.11	-0.12
M-026152-00	sample	ASAH3L/ LOC340485/ ACER2	XM_294540	-0.79	-1.05	-1.35
M-008297-00	sample	ASAHL/ NAAA	NM_014435	-0.21	0.54	-0.43
M-010734-00	sample	ASAM	NM_024769	0.08	1.6	0.83
M-011544-00	sample	ASAP2/ DDEF2	NM_003887	16.49	24.88	2.68
M-017197-00	sample	ASB1	NM_016114	-0.67	0.34	-1.28
M-007725-00	sample	ASB10	NM_080871	0.16	0.68	-0.02
M-013267-00	sample	ASB11	NM_080873	0.54	0.37	0.96
M-013180-00	sample	ASB12	NM_130388	0.71	-0.02	0.13
M-012929-00	sample	ASB13	NM_024701	-0.36	1.23	0
M-013205-00	sample	ASB14	NM_130387	2.07	0.69	1.45
M-031158-00	sample	ASB15	NM_080928	-0.69	0.14	-0.66
M-013061-00	sample	ASB16	NM_080863	1.58	-1.06	0.96
M-015284-00	sample	ASB17	NM_080868	1.47	-0.36	1.79
M-032545-00	sample	ASB18	NM_212556	0.08	0.88	1.1
M-009575-00	sample	ASB2	NM_016150	-0.48	-0.38	0.49
M-017457-00	sample	ASB3	NM_016115	-0.48	-0.82	-0.37
M-013339-00	sample	ASB4	NM_016116	0.12	-0.24	-0.66
M-017458-00	sample	ASB5	NM_080874	0.51	-1.42	-0.38
M-013355-00	sample	ASB6	NM_017873	-0.3	-0.39	-0.85
M-012930-00	sample	ASB7	NM_024708	0.87	0.9	0.76
M-014301-00	sample	ASB8	NM_024095	0.02	-0.27	1.21
M-014295-00	sample	ASB9	NM_024087	-0.13	0.03	1.22
M-004378-01	sample	ASC/ PYCARD	NM_013258	0.47	0.65	0.9
M-016458-00	sample	ASC1P100/ ASCC2	NM_032204	1.07	0.77	-1.2
M-031954-00	sample	ASCC1	NM_015947	0.26	-0.49	0.27
M-008307-00	sample	ASCL1	NM_004316	1.22	2.28	0.47
M-009074-00	sample	ASCL2	NM_005170	15.08	10.38	2.19
M-008980-00	sample	ASCL3	NM_020646	0.54	1.38	-0.34
M-026940-00	sample	ASCL4	XM_062690	-0.83	-0.89	-1.01
M-020021-00	sample	ASE-1/ CD3EAP	NM_012099	-0.97	-1.48	-1.02
M-020222-00	sample	ASF1A	NM_014034	1	0	0.75
M-020553-00	sample	ASF1B	NM_018154	-0.2	-0.34	1.01
M-013268-00	sample	ASGR1	NM_001671	-0.05	-0.73	-1.16
M-011215-00	sample	ASGR2	NM_001181	-0.2	0.15	0.15
M-020460-00	sample	ASH1L	NM_018489	-0.41	0.11	-0.48
M-019831-00	sample	ASH2L	NM_004674	-0.03	-0.12	-0.63
M-011587-00	sample	ASIP	NM_001672	-0.12	-0.83	-0.31
M-004165-01	sample	ASK/ DBF4	NM_006716	-0.76	-0.76	-1.36
M-008840-01	sample	ASL	NM_000048	0.13	1.2	1.39
M-012664-00	sample	ASMT	NM_004043	0.12	-0.98	-0.78
M-012663-00	sample	ASMTL	NM_004192	3.05	7.17	0.99
M-009666-00	sample	ASNA1	NM_004317	0.3	-0.27	0.21
M-009377-01	sample	ASNS	NM_001673	2.35	2.16	1.04
M-013023-00	sample	ASP/ ROPN1L	NM_031916	-0.3	-1.01	-0.72
M-009713-01	sample	ASPA	NM_000049	0.14	1.02	0.06
M-004294-00	sample	ASPH	NM_004318	-0.59	-0.15	-1.7
M-016255-00	sample	ASPM	NM_018136	-0.82	-0.76	-0.16
M-021479-00	sample	ASPN	NM_017680	0.95	-0.15	1.01
M-006489-00	sample	ASPSCR1	NM_024083	1.12	0.98	2.65
M-004909-00	sample	ASRGL1	NM_025080	0.39	0	-0.01
M-010257-01	sample	ASS/ ASS1	NM_000050	-0.03	-0.34	-0.1
M-032349-00	sample	ASTL	NM_001002036	0.18	0.84	-0.03
M-021881-00	sample	ASTN/ ASTN1	NM_004319	0.99	2.19	0.94
M-014072-00	sample	ASTN2	NM_014010	0.37	-0.77	0.2
M-012856-00	sample	ASXL1	NM_015338	-0.29	-0.49	0
M-022638-00	sample	ASXL2	NM_018263	0.43	-0.44	0.2
M-018184-00	sample	ATAD1	NM_032810	-0.44	0.86	-0.21
M-017603-00	sample	ATAD2	NM_014109	0.53	1.29	1.41
M-022640-00	sample	ATAD2B/ KIAA1240	XM_039676	-0.05	0.23	1.16
M-008191-00	sample	ATAD3A	NM_018188	-0.54	0.13	0.3
M-019443-00	sample	ATAD3B	NM_031921	-0.18	-0.18	-0.28
M-015412-00	sample	ATBF1/ ZFHX3	NM_006885	1.94	-0.17	2.23
M-027139-00	sample	ATCAY	NM_033064	1.32	0.85	0.49
M-012761-00	sample	ATE1	NM_007041	0.87	0.52	0.86
M-010045-01	sample	ATF1	NM_005171	-0.54	-0.32	0.23
M-009871-00	sample	ATF2	NM_001880	0.5	0.18	0.67
M-008663-00	sample	ATF3	NM_001674	1.95	2.13	1.48
M-005125-02	sample	ATF4	NM_001675	-0.11	-0.01	-0.25
M-008822-00	sample	ATF5	NM_012068	2.1	-0.49	0.56
M-009917-00	sample	ATF6	NM_007348	-0.96	-0.69	0.97
M-008865-00	sample	ATF7	NM_006856	-0.28	0.59	-0.54
M-019289-00	sample	ATF7IP	NM_018179	-1.02	-0.31	-1.19
M-014542-00	sample	ATF7IP2	NM_024997	-0.49	0.05	-0.93
M-008292-00	sample	ATIC	NM_004044	0.95	1.32	2.18
M-014047-00	sample	ATL2/ ARL6IP2	NM_022374	0.47	0.44	1.23
M-003201-02	sample	ATM	NM_138293	-0.35	-0.18	-0.1
M-008915-00	sample	ATOH1	NM_005172	0.9	2.74	0.82
M-009030-00	sample	ATOH7	NM_145178	-1.06	0.34	0.12
M-008817-00	sample	ATOH8	NM_032827	0.74	-0.15	-0.43
M-019059-00	sample	ATOX1	NM_004045	-0.34	-0.1	0.62
M-015893-00	sample	ATP10A	NM_024490	-0.15	0.46	0.77
M-018004-00	sample	ATP10D	NM_020453	1.23	0.07	0.28
M-021769-00	sample	ATP11A	XM_085028	-0.55	0.81	0.22
M-023660-00	sample	ATP11B	XM_087254	-0.41	1.23	0.59
M-027287-00	sample	ATP11C	NM_173694	-0.39	0.84	-1.88
M-006110-00	sample	ATP12A	NM_001676	0.76	1.33	1.12
M-020426-00	sample	ATP13A/ ATP13A1	NM_020410	0.84	0.95	0.55
M-006111-00	sample	ATP1A1	NM_000701	0.08	-0.72	-0.05
M-006112-00	sample	ATP1A2	NM_000702	1.93	-0.33	1.76
M-004614-01	sample	ATP1A3	NM_152296	0.34	0.1	-0.17
M-021377-00	sample	ATP1A4	NM_144699	0.78	0.41	0.79
M-008381-00	sample	ATP1B1	NM_001677	0.24	1.7	0.96
M-010235-00	sample	ATP1B2	NM_001678	0.7	-0.13	-0.14
M-004569-00	sample	ATP1B3	NM_001679	2	-0.63	-1.04
M-009603-00	sample	ATP1B4	NM_012069	-0.74	-0.8	0.98
M-006113-00	sample	ATP2A1	NM_004320	-0.97	-0.92	-0.22
M-004082-00	sample	ATP2A2	NM_001681	0.95	0.09	0.74
M-006114-01	sample	ATP2A3	NM_005173	1.16	1.06	0.93
M-006115-00	sample	ATP2B1	NM_001682	1.75	0.48	0.87
M-006116-00	sample	ATP2B2	NM_001683	1.11	0.27	-1.99
M-006117-00	sample	ATP2B3	NM_021949	0.44	0.16	0.58
M-006118-00	sample	ATP2B4	NM_001684	1.92	0.16	-0.08
M-006119-00	sample	ATP2C1	NM_014382	1.39	0	-0.06
M-006120-00	sample	ATP4A	NM_000704	0.11	0.34	-0.48
M-009118-00	sample	ATP4B	NM_000705	-0.33	-0.23	1.27
M-017064-00	sample	ATP5A1	NM_004046	-0.32	-0.33	1.29
M-018615-00	sample	ATP5B	NM_001686	0.68	-0.27	-1.6
M-012705-00	sample	ATP5C1	NM_005174	-0.41	-0.95	0.98
M-017852-00	sample	ATP5D	NM_001687	-0.48	1	0.24
M-012330-00	sample	ATP5E	NM_006886	0.05	0.53	0.25
M-015956-00	sample	ATP5F1	NM_001688	-1.57	-0.6	-0.82
M-019935-00	sample	ATP5G1	NM_005175	0.69	0.16	0.3
M-019936-00	sample	ATP5G2	NM_005176	0.99	-0.26	-0.02
M-019494-00	sample	ATP5G3	NM_001689	-0.09	-0.11	-0.46
M-012733-00	sample	ATP5H	NM_006356	1.58	1.45	2.49
M-019688-00	sample	ATP5I	NM_007100	0.85	-0.64	0.31
M-017536-00	sample	ATP5J	NM_001685	0.68	-0.04	0.14
M-012690-00	sample	ATP5J2	NM_004889	-0.27	0.23	1.34
M-017969-00	sample	ATP5L	NM_006476	0.29	0.78	0.11
M-031764-00	sample	ATP5L2	NM_198822	0.89	1.28	-0.16
M-019495-00	sample	ATP5O	NM_001697	-0.66	-0.18	0.36
M-020544-00	sample	ATP5S	NM_015684	-0.48	0.55	-0.09
M-021378-00	sample	ATP6AP1	NM_001183	-1.55	-0.93	-0.57
M-013647-00	sample	ATP6AP2	NM_005765	-1	0.04	-0.76
M-017618-00	sample	ATP6V0A1	NM_005177	0.17	1.42	1.37
M-019950-00	sample	ATP6V0A2	NM_012463	0.56	0.19	0.7
M-013185-00	sample	ATP6V0A4	NM_020632	-1.36	-0.66	-0.47
M-010907-00	sample	ATP6V0B	NM_004047	-0.33	0.93	0.09
M-017620-00	sample	ATP6V0C	NM_001694	-0.59	0.67	-0.7
M-019238-00	sample	ATP6V0D1	NM_004691	-0.09	1.6	0.6
M-005105-00	sample	ATP6V0D2	NM_152565	-1.08	-0.07	0.69
M-011559-00	sample	ATP6V0E/ ATP6V0E1	NM_003945	0.63	-0.79	-1.02
M-017590-00	sample	ATP6V1A	NM_001690	0.39	0.04	-0.45
M-011588-00	sample	ATP6V1B1	NM_001692	-0.33	-0.83	-0.96
M-011589-00	sample	ATP6V1B2	NM_001693	-0.73	-0.05	-0.24
M-013139-00	sample	ATP6V1C1	NM_001695	0.32	-1.13	-1.78
M-016263-00	sample	ATP6V1C2	NM_144583	-0.35	-0.67	0.94
M-013221-00	sample	ATP6V1D	NM_015994	-0.11	-0.28	-0.28
M-011590-00	sample	ATP6V1E1	NM_001696	-0.41	0.55	0.34
M-019427-00	sample	ATP6V1E2	NM_080653	0.01	2.45	0.75
M-011930-00	sample	ATP6V1F	NM_004231	8.67	11.47	1.32
M-013608-00	sample	ATP6V1G1	NM_004888	-0.1	-0.1	-0.28
M-012916-00	sample	ATP6V1G2	NM_130463	0.1	0.11	0.74
M-017569-00	sample	ATP6V1G3	NM_133262	-0.27	0.58	0.29
M-010930-00	sample	ATP6V1H	NM_015941	0.01	0.53	-0.95
M-019280-00	sample	ATP7A	NM_000052	-0.26	-0.02	-0.3
M-019281-00	sample	ATP7B	NM_000053	1.1	-1.14	-1.33
M-008166-00	sample	ATP8A1	NM_006095	0.6	0.27	1.13
M-010164-00	sample	ATP8A2	NM_016529	-0.15	-0.82	-0.61
M-019995-00	sample	ATP8B1	NM_005603	0.78	-0.61	-0.07
M-022341-00	sample	ATP8B2	NM_020452	-0.52	-0.37	0.34
M-023898-00	sample	ATP8B3	NM_138813	-0.32	-0.86	-0.69
M-030400-00	sample	ATP8B4	XM_370863	-0.98	-1.3	-0.59
M-024177-00	sample	ATP9A	XM_030577	-0.3	0.74	0.52
M-032249-00	sample	ATP9B	NM_198531	2.39	1.56	1.85
M-013738-00	sample	ATPAF1	NM_022745	-0.43	0.14	-0.13
M-017426-00	sample	ATPAF2	NM_145691	25.99	26	1.4
M-017220-00	sample	ATPIF1	NM_016311	1.24	-0.32	-0.53
M-003202-04	sample	ATR	NM_001184	1.28	2.48	1.09
M-012403-00	sample	ATRN	NM_012070	-0.45	0.34	1.19
M-026316-00	sample	ATRNL1	NM_207303	-0.3	-1.06	-1.13
M-006524-00	sample	ATRX	NM_000489	0.45	-0.46	0.26
M-022594-00	sample	ATXN1L/ LOC342371	XM_292512	0.6	0.23	0.82
M-024927-00	sample	ATXN3L	XM_045705	0.57	0.46	0.18
M-008457-00	sample	AUH	NM_001698	-1.23	-0.98	-1.75
M-012410-00	sample	AUP1	NM_012103	0.34	0.5	-0.13
M-003326-02	sample	AURKB	NM_004217	-1.11	0.64	-1.47
M-019573-01	sample	AURKC	NM_003160	-0.98	-0.53	0.21
M-013932-00	sample	AUTS2	NM_015570	0.22	-0.24	0.01
M-021098-00	sample	AVEN	NM_020371	-0.02	-0.2	-0.45
M-012275-00	sample	AVIL	NM_006576	0.3	0.07	0.13
M-016984-00	sample	AVO3/ RICTOR	NM_152756	-0.42	0.41	-1.42
M-010997-00	sample	AVP	NM_000490	0.53	-0.06	0.2
M-013941-00	sample	AVPI1	NM_021732	-0.21	-0.33	0.79
M-003631-01	sample	AVPR1A	NM_000706	-0.97	0.11	1.59
NA	atm_atr_sirna		NA	-0.94	0.96	0.33
M-003631-01	sample	AVPR1A	NM_000706	0.87	1.24	0.25
M-005431-00	sample	AVPR1B	NM_000707	-0.62	0.46	-0.82
M-005431-00	sample	AVPR1B	NM_000707	0.55	-0.11	-1.33
M-005432-00	sample	AVPR2	NM_000054	-0.93	-0.47	-0.84
M-009477-00	sample	AWP1/ ZFAND6	NM_019006	1.73	1.76	1.58
M-009625-01	sample	AXIN1	NM_003502	1.57	-0.47	0.6
M-008809-00	sample	AXIN2	NM_004655	-0.16	-0.49	0.1
M-003104-02	sample	AXL	NM_001699	1.65	0.18	-0.18
M-014801-00	sample	AYP1/ RNASEH2C	NM_032193	-0.45	0.22	-0.17
M-014092-00	sample	AZ2/ AZI2	NM_022461	0.38	0.46	-0.43
M-012567-00	sample	AZGP1	NM_001185	-0.41	-0.01	0.18
M-023335-00	sample	AZI1	XM_045581	-0.46	-0.41	-0.49
M-008914-00	sample	AZU1	NM_001700	0.32	-0.55	-0.87
M-010940-00	sample	B1/ BBS9	NM_014451	0.05	0.38	-0.51
M-004366-00	sample	B2M	NM_004048	-0.59	1.81	0.18
M-013691-00	sample	B3GALT1	NM_020981	-0.28	-0.03	-0.59
M-013692-00	sample	B3GALT2	NM_003783	-0.71	-0.46	-0.69
M-013696-00	sample	B3GALT3/ B3GALNT1	NM_003781	-0.54	0.01	-0.83
M-013697-00	sample	B3GALT4	NM_003782	-0.23	-0.93	-1.02
M-012159-00	sample	B3GALT5	NM_006057	-1.11	-1.17	-1.1
M-021340-00	sample	B3GALT6	NM_080605	-0.71	-0.36	-0.24
M-031757-00	sample	B3GALT7/ B3GNT8	NM_198540	0.65	-0.35	0.9
M-012896-00	sample	B3GAT1	NM_018644	-1.32	-0.31	-0.92
M-015266-00	sample	B3GAT2	NM_080742	0.82	0.29	0.08
M-012439-00	sample	B3GAT3	NM_012200	0.63	0.28	0.25
M-013717-00	sample	B3GNT1/ B3GNT2	NM_006577	0.72	0.62	0.83
M-009034-01	sample	B3GNT3	NM_014256	2.25	1.27	1.4
M-013441-00	sample	B3GNT4	NM_030765	-0.03	-0.6	0.05
M-008985-00	sample	B3GNT5	NM_032047	3.45	-0.53	0.53
M-012307-00	sample	B3GNT6/ B3GNT1	NM_006876	-0.63	-0.5	-0.39
M-015841-00	sample	B3GNT7	NM_145236	-0.41	0.94	0.37
M-019319-00	sample	B3GTL/ B3GALTL	NM_194318	0.39	-0.15	1.23
M-018273-00	sample	B4GALNAC-T3/ B4GALNT3	NM_173593	-0.65	-0.99	-0.22
M-012965-00	sample	B4GALT1	NM_001497	0.07	0.2	0.26
M-011518-00	sample	B4GALT2	NM_003780	1.1	0.59	-1.54
M-011517-00	sample	B4GALT3	NM_003779	-1.27	-0.63	-0.36
M-011516-00	sample	B4GALT4	NM_003778	1.8	0.8	0.31
M-010389-00	sample	B4GALT5	NM_004776	0.29	-0.44	0.15
M-011933-00	sample	B4GALT6	NM_004775	1.08	-0.05	0.6
NA	atm_atr_sirna		NA	-1.21	0.76	-0.36
M-012387-00	sample	B4GALT7	NM_007255	-0.13	-0.33	1.81
M-007814-00	sample	B7-H4/ VTCN1	NM_024626	0.9	0.37	-1.66
M-018891-00	sample	B7/ LRRC23	NM_006992	-0.74	-0.05	-0.95
M-007813-00	sample	B7H3/ CD276	NM_025240	1.14	0.85	1.86
M-018729-00	sample	BA108L7.2/ SFXN3	NM_030971	-0.28	0.14	-1.49
M-022464-00	sample	BA395L14.13	XM_208270	0.07	-0.41	-0.01
M-026258-00	sample	BA526D8.4/ ZNF484	XM_046861	-0.78	-0.3	-1.02
M-014460-00	sample	BAALC	NM_024812	0.81	0.99	0.61
M-008251-00	sample	BAAT	NM_001701	0.12	0.91	1.02
M-003747-00	sample	BACE1	NM_012104	0.21	0.08	-1.68
M-003802-00	sample	BACE2	NM_012105	1.02	2.04	0.24
M-009532-00	sample	BACH/ ACOT7	NM_007274	0.99	0.09	-1.06
M-007750-00	sample	BACH1	NM_001186	0.98	0.03	0.67
M-009787-00	sample	BACH2	NM_021813	-0.68	-0.66	0.5
M-003870-02	sample	BAD	NM_004322	0.03	-0.18	-0.66
M-008243-00	sample	BAF53A/ ACTL6A	NM_004301	-1.7	-0.63	-0.98
M-003871-01	sample	BAG1	NM_004323	-0.15	-0.18	-0.52
M-011961-01	sample	BAG2	NM_004282	0.75	0.59	0.7
M-011957-00	sample	BAG3	NM_004281	1.13	-0.07	-0.76
M-004379-02	sample	BAG4	NM_004874	0.42	1.24	1.03
M-011960-00	sample	BAG5	NM_004873	1.38	1.68	0.19
M-018894-00	sample	BAGE/ BAGE2/ BAGE3/ BAGE4/ BAGE5	NM_182481	-0.09	-1.42	0.07
M-018890-00	sample	BAGE/ BAGE2/ BAGE3/ BAGE4/ BAGE5	NM_182482	0.04	-0.68	-0.55
M-021360-00	sample	BAGE/ BAGE2/ BAGE3/ BAGE4/ BAGE5	NM_001187	0.12	0.44	0.87
M-023331-00	sample	BAHCC1/ KIAA1447	XM_371084	-0.02	0.41	0.66
M-020357-00	sample	BAHD1	NM_014952	0.16	-0.22	0.36
M-005433-00	sample	BAI1	NM_001702	0.32	0.98	0.64
M-003632-01	sample	BAI2	NM_001703	0.36	-0.07	-1.3
M-005434-00	sample	BAI3	NM_001704	-0.46	1.2	-0.84
M-011922-00	sample	BAIAP1/ MAGI1	NM_004742	-0.32	0.22	-0.8
M-012206-00	sample	BAIAP2	NM_006340	-0.98	-0.26	0.51
M-013664-00	sample	BAIAP3	NM_003933	-1	-1.3	-1.57
M-003305-01	sample	BAK1	NM_001188	-0.71	-0.71	-0.57
M-014734-00	sample	BAL/ PARP9	NM_031458	0.17	0.26	0.68
M-019596-00	sample	BAMBI	NM_012342	0.74	0.23	0.71
M-011536-00	sample	BANF1	NM_003860	-0.62	0.94	-0.32
M-019168-00	sample	BANK1	NM_017935	-0.25	0.09	-0.4
M-013093-00	sample	BANP	NM_017869	-0.98	-0.54	-1.35
M-005791-00	sample	BAP1	NM_004656	0.66	0.87	0.68
M-011216-00	sample	BAPX1/ NKX3-2	NM_001189	0.91	-0.08	0.2
M-003873-00	sample	BARD1	NM_000465	-0.99	-1.15	-1.71
M-017899-00	sample	BARHL1	NM_020064	2.81	4.35	1.41
M-032002-00	sample	BARHL2	NM_020063	0.68	0.75	1.61
M-013087-00	sample	BARX1	NM_021570	-0.67	0.05	-0.63
M-012395-00	sample	BARX2	NM_003658	0.18	0.14	0.03
M-010740-00	sample	BASE	NM_173859	-1.24	0.08	-1.03
M-019008-01	sample	BASP1	NM_006317	-0.18	-0.17	-1.33
M-003805-00	sample	BAT1/ SNORD84	NM_004640	1.2	-0.31	0.34
M-013299-00	sample	BAT2	NM_004638	-0.83	-0.68	0.8
M-005062-00	sample	BAT3	NM_004639	-1.15	-0.79	-1.45
M-013701-00	sample	BAT4	NM_033177	0.56	1	0.75
M-013106-00	sample	BAT5	NM_021160	-0.49	-0.47	0.1
M-006937-00	sample	BAT8/ EHMT2	NM_006709	-0.28	-0.51	-0.04
M-008563-01	sample	BATF	NM_006399	0.56	0.46	0.55
M-003308-00	sample	BAX	NM_004324	0.16	0.25	-0.41
M-006941-00	sample	BAZ1A	NM_013448	-0.67	-0.77	0.08
M-006901-01	sample	BAZ1B	NM_023005	-1.3	-0.85	-0.57
M-020470-00	sample	BAZ2A	NM_013449	1.09	-0.31	1.17
M-020487-00	sample	BAZ2B	NM_013450	0.74	-0.37	0.9
M-007143-00	sample	BBAP/ DTX3L	NM_138287	-0.48	-0.67	0.81
M-004380-00	sample	BBC3	NM_014417	-0.71	-0.48	0.5
M-011472-00	sample	BBOX1	NM_003986	0.96	0.62	0.16
M-013536-00	sample	BBP/ TM2D1	NM_032027	0.83	1.34	1.23
M-005853-00	sample	BBS1/ DPP3	NM_005700	-1.01	-0.71	-0.56
M-019180-00	sample	BBS1/ DPP3	NM_024649	-0.76	-0.6	-0.02
M-010080-01	sample	BBS2	NM_031885	-0.18	0.57	0.22
M-013649-00	sample	BBS4	NM_033028	0.12	0.36	0.2
M-016478-00	sample	BBS5	NM_152384	-0.43	-0.94	0.26
M-013346-00	sample	BBS7	NM_018190	0.47	-0.48	-0.1
M-015289-00	sample	BBX	NM_020235	2.86	4.61	1.09
M-020247-00	sample	BC-2/ CHMP2A	NM_014453	-0.81	-0.85	-2.74
M-015085-00	sample	BC002942/ LMF2	NM_033200	-0.81	0.34	0.74
M-015078-00	sample	BC008967/ C16orf45	NM_033201	-0.18	0.67	-0.75
M-016130-00	sample	BCAN	NM_021948	-0.8	0.25	0
M-013301-00	sample	BCAP29	NM_018844	-1.02	-0.41	-0.21
M-018679-00	sample	BCAP31	NM_005745	-1.1	-0.13	-0.95
M-020465-01	sample	BCAR1	NM_014567	-0.74	-1.44	-1.34
M-011469-00	sample	BCAR3	NM_003567	-1.31	-1.08	-1.57
M-030589-00	sample	BCAR4/ LOC400500	XM_378564	0.24	0.03	-1.01
M-010341-01	sample	BCAS1	NM_003657	-0.31	-0.41	-0.49
M-012708-00	sample	BCAS2	NM_005872	1.66	4	0.24
M-010577-00	sample	BCAS3	NM_017679	-0.29	0.54	0.64
M-010578-00	sample	BCAS4	NM_017843	0.07	-0.54	0.09
M-012084-00	sample	BCAT1	NM_005504	0.29	-0.41	1
M-020191-00	sample	BCAT2	NM_001190	-0.12	0.3	0
M-013030-01	sample	BCCIP	NM_016567	-0.95	-0.43	-1.1
M-014757-00	sample	BCDO2/ BCO2	NM_031938	-0.17	-0.86	0.47
M-009826-01	sample	BCHE	NM_000055	1	0.49	0.45
M-012563-00	sample	BCKDHA	NM_000709	1.41	-0.7	-1.94
M-009464-01	sample	BCKDHB	NM_000056	-0.46	-0.38	-0.15
NA	rf		NA	-0.94	-0.32	1.29
M-004932-00	sample	BCKDK	NM_005881	0.09	-0.12	-0.59
M-004381-01	sample	BCL10	NM_003921	-0.16	-0.23	0.93
M-006996-00	sample	BCL11A	NM_018014	0.3	-0.14	-0.74
M-005082-00	sample	BCL11B	NM_022898	-0.31	-0.32	1.34
M-003307-04	sample	BCL2	NM_000633	-0.58	-0.64	-0.78
M-003306-00	sample	BCL2A1	NM_004049	2.72	2.74	1.43
M-003458-00	sample	BCL2L1	NM_138578	1.61	-1.44	-0.25
M-004382-01	sample	BCL2L10	NM_020396	-0.36	-1.13	-0.6
M-004383-01	sample	BCL2L11	NM_006538	13.48	29.87	0.4
M-017207-00	sample	BCL2L12	NM_052842	0.99	0.15	-0.03
M-020290-00	sample	BCL2L13	NM_015367	0.52	2.5	0.48
M-004385-03	sample	BCL2L14	NM_030766	0.36	0.12	0.89
M-004384-01	sample	BCL2L2	NM_004050	0.47	1.91	0.24
M-003874-00	sample	BCL3	NM_005178	0.04	-0.48	-0.94
M-011591-01	sample	BCL6	NM_001706	-0.11	0.04	0.64
M-018874-00	sample	BCL6B	NM_181844	0.01	-0.34	0.87
M-013141-00	sample	BCL7A	NM_020993	0.95	-0.99	1.53
M-017228-00	sample	BCL7B	NM_001707	1.81	1.72	1.64
M-017230-00	sample	BCL7C/ MIR762	NM_004765	-0.73	-0.35	-0.5
M-007268-00	sample	BCL9	NM_004326	-0.68	0.16	-0.08
M-010858-00	sample	BCL9L	NM_182557	-0.68	0.26	-1
M-020734-00	sample	BCLAF1	NM_014739	-1.04	-1.25	0.13
M-015127-00	sample	BCLP/ TMEM54	NM_033504	0.02	-0.65	-0.74
M-013403-00	sample	BCMO1	NM_017429	-0.65	0.32	1.04
M-010689-00	sample	BCMP11/ AGR3	NM_176813	-0.08	0.2	1.25
M-010692-00	sample	BCNP1/ FAM129C	NM_173544	-0.48	-1.06	-0.43
M-004584-00	sample	BCOR	NM_017745	-1.52	0.22	0.11
M-018022-00	sample	BCORL2/ FLJ39821	NM_173700	-1.21	-0.17	-0.73
M-003875-04	sample	BCR	NM_004327	-0.57	-0.33	-0.58
M-009404-00	sample	BCS1L	NM_004328	-0.21	-0.35	-1.19
M-014086-00	sample	BDG29/ ZCCHC14	NM_015144	1.26	-0.63	-0.83
M-008643-01	sample	BDH/ BDH1	NM_004051	-1.06	-1.01	-0.87
M-005435-00	sample	BDKRB1	NM_000710	1.64	0.83	0.7
M-005436-00	sample	BDKRB2	NM_000623	-0.42	-0.11	0.36
M-005436-00	sample	BDKRB2	NM_000623	0.01	0.65	-0.23
NA	otnt		NA	-1.15	-0.28	0.83
M-017626-00	sample	BDNF	NM_001709	0.26	-0.64	-0.7
M-020228-00	sample	BDP1	NM_018429	-1.07	-0.23	-1.4
M-022571-00	sample	BEAN	XM_375359	0.66	1.7	-0.65
M-010552-00	sample	BECN1	NM_003766	0.37	0.03	0.17
M-016795-00	sample	BEND2/ CXorf20	NM_153346	1.44	1.62	1.48
M-016126-00	sample	BEND6/ C6orf65	NM_152731	-0.98	-0.61	-0.6
M-016981-00	sample	BEND7/ C10orf30	NM_152751	-0.51	-0.06	-0.33
M-019160-00	sample	BENE/ MALL	NM_005434	0.4	-1.16	0.72
M-012085-00	sample	BET1	NM_005868	-0.89	0.43	-1.02
M-018850-00	sample	BET1L	NM_016526	-0.35	-0.13	-0.65
M-017753-00	sample	BETA4GALNAC-T4/ B4GALNT4	NM_178537	0.82	0.53	1.67
NA	otnt		NA	-1.27	1.58	2.23
M-015096-00	sample	BEX1	NM_018476	0.58	1.46	-0.38
M-014939-00	sample	BEX2	NM_032621	-0.47	-0.63	-0.6
M-024780-00	sample	BEX4/ BEXL1	XM_043653	0.46	-0.41	0.14
M-024778-00	sample	BEX5/ LOC340542	XM_291335	-0.45	0.06	0.26
M-005792-01	sample	BF/ CFB	NM_001710	-0.86	-0.52	1.46
M-004386-01	sample	BFAR	NM_016561	0.31	0.02	0.01
M-011218-00	sample	BFSP1	NM_001195	1.01	1.06	2.54
NA	atm_atr_sirna		NA	-1.01	0.2	-0.14
M-011471-00	sample	BFSP2	NM_003571	1.36	0.58	0.08
M-017221-01	sample	BG1/ ACSBG1	NM_015162	0.3	0.24	1.03
M-008633-00	sample	BGLAP	NM_000711	-0.85	-0.27	-0.41
M-021493-00	sample	BGN	NM_001711	0.69	-0.75	0.82
M-015674-01	sample	BGR/ ACSBG2	NM_030924	-0.04	1.09	0.13
M-006988-00	sample	BHC80/ PHF21A	NM_016621	-0.3	-0.08	-0.39
M-009998-00	sample	BHD/ FLCN	NM_144606	-0.32	-0.62	-1.83
M-010043-00	sample	BHLHB3/ BHLHE41	NM_030762	-0.32	0.97	1.29
M-009049-00	sample	BHLHB5/ BHLHE22	NM_152414	3.31	9.53	0
M-010318-00	sample	BHLHE40/ BHLHB2	NM_003670	1.23	-0.33	1.04
M-008422-01	sample	BHMT	NM_001713	0.07	0.37	1.56
M-010395-00	sample	BHMT2	NM_017614	-0.45	0.87	0.87
M-013985-00	sample	BIA2/ TRIM58	NM_015431	-0.48	0.83	-0.7
M-012946-00	sample	BICC1	NM_025044	-0.96	-0.16	0.07
M-019496-00	sample	BICD1	NM_001714	-0.32	0.41	0.28
M-014060-00	sample	BICD2	NM_015250	-0.48	-0.16	-1.09
M-004387-01	sample	BID	NM_001196	1.99	-0.12	-1.39
M-012207-00	sample	BIG1/ ARFGEF1	NM_006421	-1.01	-0.78	-0.69
M-004388-01	sample	BIK	NM_001197	-0.48	-0.72	0.48
M-008246-00	sample	BIN1	NM_004305	0.69	1.36	0.06
M-020919-00	sample	BIN2	NM_016187	0.9	0.43	0.2
M-016113-00	sample	BIN3	NM_018688	1.5	0.98	1.23
M-004389-01	sample	BIRC1/ NAIP	NM_004536	0.16	0.81	-0.05
M-004390-01	sample	BIRC2	NM_001166	3.56	2.76	2.13
M-004099-02	sample	BIRC3	NM_001165	0.56	0	-0.4
M-004098-01	sample	BIRC4/ XIAP	NM_001167	-0.43	0.58	-0.93
M-003459-01	sample	BIRC5	NM_001168	0.97	-1.55	-1.91
M-013857-00	sample	BIRC6	NM_016252	0.97	1.87	-0.27
M-004391-01	sample	BIRC7	NM_022161	0.19	0.32	-0.72
M-004392-00	sample	BIRC8	NM_033341	-0.98	-0.51	-0.79
M-007271-00	sample	BIT1/ PTRH2	NM_016077	-1.35	-0.54	-0.25
M-014608-00	sample	BITE/ CEP70	NM_024491	-0.02	-0.81	0.22
M-016581-00	sample	BIVM	NM_017693	-0.08	-0.36	0.2
M-015040-00	sample	BJ-TSA-9/ FAM83A	NM_032899	-0.81	-0.87	-1.62
M-012276-00	sample	BLCAP	NM_006698	-0.83	0.2	-0.35
M-003105-03	sample	BLK	NM_001715	-1	-0.37	0.96
M-007287-01	sample	BLM	NM_000057	-0.43	0.29	-0.77
M-005793-00	sample	BLMH	NM_000386	-0.72	0.77	-0.44
M-020353-01	sample	BLNK	NM_013314	-1.06	-0.04	-1.08
M-012580-00	sample	BLOC1S1	NM_001487	4.14	4.95	1.34
M-018342-00	sample	BLOC1S2	NM_001001342	1.53	0.63	0.58
M-032540-00	sample	BLOC1S3	NM_212550	-0.39	0.73	-0.46
M-013037-00	sample	BLP1/ TM2D2	NM_078473	-1.15	-0.57	-2
M-012953-00	sample	BLP2/ TM2D3	NM_025141	-1.19	-1.15	0.39
M-005437-01	sample	BLR1/ CXCR5	NM_001716	-0.72	-0.25	-1.88
M-003862-00	sample	BLVRA	NM_000712	-0.13	-0.11	-0.51
M-004040-00	sample	BLVRB	NM_000713	-0.83	-0.73	-1.02
M-021436-00	sample	BLZF1	NM_003666	-0.25	-0.2	-0.5
M-017972-00	sample	BM-009/ FAM49B	NM_016623	0.03	-0.38	-0.79
M-015872-00	sample	BM039/ CENPN	NM_018455	-0.18	-1.03	-1.42
M-019006-00	sample	BM88/ CEND1	NM_016564	0.07	-0.6	-0.02
M-004393-01	sample	BMF	NM_033503	0.45	-0.3	-0.57
M-005230-00	sample	BMI1	NM_005180	0.67	0.1	0.21
M-005794-00	sample	BMP1	NM_001199	-1.22	-0.23	-0.12
M-013731-00	sample	BMP10	NM_014482	-0.74	-0.66	-2.02
M-012018-01	sample	BMP15	NM_005448	-1.02	0.18	0.44
M-011219-00	sample	BMP2	NM_001200	0.7	-0.02	0.03
M-005071-00	sample	BMP2K	NM_017593	-0.26	-0.8	0.17
M-024843-00	sample	BMP2KL/ LOC347359	XM_293293	-0.21	1.59	-1.28
M-011220-01	sample	BMP3	NM_001201	-0.8	-0.42	-0.81
M-011221-00	sample	BMP4	NM_001202	-1.52	-0.9	-1.56
M-017549-01	sample	BMP5	NM_021073	-0.62	-0.67	1.33
M-021475-01	sample	BMP6	NM_001718	-0.34	0.04	1.84
M-011592-00	sample	BMP7	NM_001719	1.89	1.87	-0.34
M-018645-01	sample	BMP8A	NM_181809	0.04	1.08	0.7
M-011593-01	sample	BMP8B	NM_001720	-1.42	-0.77	-0.34
M-021489-00	sample	BMPER	NM_133468	0.9	-0.96	-1.43
M-004933-03	sample	BMPR1A	NM_004329	-0.38	-0.84	1.41
M-004934-01	sample	BMPR1B	NM_001203	0.5	0.19	1
M-005309-02	sample	BMPR2	NM_001204	-0.4	-0.22	-0.03
M-015044-00	sample	BMSC-UBP/ UBL7	NM_032907	0.39	0.62	-0.49
M-003106-02	sample	BMX	NM_001721	-0.04	1.27	0.04
M-011595-00	sample	BNC1	NM_001717	0.68	0.76	1.43
M-032217-00	sample	BNC2	NM_017637	-0.53	-0.43	-0.85
M-011222-00	sample	BNIP1	NM_001205	0.62	0.72	0.4
M-011814-00	sample	BNIP2	NM_004330	0	-0.45	0.77
M-004636-01	sample	BNIP3	NM_004052	0.48	0.16	0.51
M-011815-01	sample	BNIP3L	NM_004331	0.34	0.2	-0.35
M-015353-00	sample	BNIPL	NM_138279	-0.31	-0.57	0.16
M-008413-00	sample	BOC	NM_033254	-0.54	-0.83	0.72
M-004394-00	sample	BOK	NM_032515	-0.22	1.15	-0.19
M-020910-00	sample	BOLA1	NM_016074	1.36	1.95	1.29
M-021362-00	sample	BOLL	NM_033030	1.1	2.48	1.16
M-016585-00	sample	BOMB/ WWC2	NM_024949	-0.73	-0.87	-0.94
M-014065-00	sample	BOP1	NM_015201	0.15	-1.38	-2.14
M-011596-00	sample	BPAG1/ DST	NM_001723	0.19	-0.09	0.1
M-013975-00	sample	BPESC1	NM_021812	0.04	0.9	-1.24
M-008917-01	sample	BPGM	NM_001724	-0.36	-0.8	-1.42
M-008262-00	sample	BPHL	NM_004332	-0.46	0.14	0.24
M-009597-00	sample	BPI	NM_001725	1.33	1.06	1.48
NA	rf		NA	-0.78	-0.58	1.54
M-009407-00	sample	BPIL1	NM_025227	0.24	-1.38	-0.38
M-009088-00	sample	BPIL2	NM_174932	1.35	-0.31	-0.39
M-008771-01	sample	BPIL3	NM_174897	0.64	0.19	-0.33
M-008664-01	sample	BPNT1	NM_006085	1.16	-0.32	-0.74
M-011907-00	sample	BPY2/ BPY2B/ BPY2C	NM_004678	1.09	-0.03	0.49
M-032352-00	sample	BPY2B	NM_001002760	-0.66	-0.44	0.64
M-032353-00	sample	BPY2C	NM_001002761	0.39	-0.15	0.71
NA	rf		NA	-1.05	-0.02	0.79
M-016881-00	sample	BPY2IP1/ MAP1S	NM_018174	-0.23	0.34	-0.43
M-003460-01	sample	BRAF	NM_004333	-0.97	-0.38	-1.05
M-006597-01	sample	BRAP	NM_006768	0.36	0.19	0.63
M-003461-01	sample	BRCA1	NM_007294	-1.96	-1.15	-2.2
M-003462-00	sample	BRCA2	NM_000059	-0.27	-0.37	-0.77
M-032329-00	sample	BRCC2/ BLID	NM_001001786	-0.53	-0.47	1.22
M-006963-00	sample	BRD1	NM_014577	0.81	0.84	3.01
M-004935-01	sample	BRD2	NM_005104	0.03	-0.43	-0.78
M-004936-00	sample	BRD3	NM_007371	0.97	0.07	0.78
M-004937-01	sample	BRD4	NM_014299	0.29	1.13	0.29
NA	rf		NA	-1.02	-0.26	0.82
M-020297-00	sample	BRD7	NM_013263	0.16	1	-0.4
M-006377-00	sample	BRD8	NM_006696	2.69	0.31	0.33
M-014250-00	sample	BRD9	NM_023924	0.73	0.15	-0.81
M-012411-00	sample	BRDG1/ STAP1	NM_012108	0	-1.44	-2.6
M-004938-01	sample	BRDT	NM_001726	0.3	0.31	-0.17
M-010210-01	sample	BRE	NM_004899	-1.06	-0.07	-0.16
M-017422-00	sample	BRF1	NM_001519	2.94	3.26	-0.61
M-013340-00	sample	BRF2	NM_018310	-0.13	-0.47	0.48
M-020217-00	sample	BRI3	NM_015379	0.27	0.95	0.63
M-017153-00	sample	BRI3BP	NM_080626	0.16	1.03	0.33
M-010587-00	sample	BRIP1	NM_032043	0.82	0.91	0.05
M-015372-00	sample	BRIX/ BRIX1/ BXDC2	NM_018321	-0.39	-0.23	-1.04
M-010497-00	sample	BRMS1	NM_015399	-0.24	0.1	-0.2
M-014874-00	sample	BRMS1L	NM_032352	-0.96	-0.68	-0.29
M-016759-00	sample	BRODL/ BRWD3	NM_153252	1.87	-0.59	-0.97
M-020459-00	sample	BRP44L	NM_016098	-0.36	0.58	-0.94
M-011900-00	sample	BRPF1	NM_004634	1.55	1.01	0.36
M-025088-00	sample	BRPF3	XM_166450	0.14	0.3	1.43
M-012853-00	sample	BRRN1/ NCAPH	NM_015341	-1.12	-0.32	-0.67
M-005438-01	sample	BRS3	NM_001727	-1.16	-0.69	-1.56
M-013824-00	sample	BRUNOL4	NM_020180	0.08	0.26	0.22
M-016648-00	sample	BRUNOL5	NM_021938	1.54	-0.22	-1.58
M-015854-00	sample	BRUNOL6	NM_052840	0.29	0.13	1.45
M-016749-00	sample	BSCL2	NM_032667	1.38	1.65	-0.32
M-010737-01	sample	BSG	NM_001728	-0.57	-0.92	-0.51
M-008695-00	sample	BSN	NM_003458	-0.59	0.2	0.03
M-012848-00	sample	BSND	NM_057176	1.36	-0.69	0.91
M-020655-00	sample	BSPRY	NM_017688	1.39	-0.12	-0.13
M-005101-00	sample	BST1	NM_004334	0.01	-0.6	-1.32
M-011817-00	sample	BST2	NM_004335	-0.53	-0.27	0.08
M-012628-00	sample	BTAF1	NM_003972	0.14	1.06	-0.26
M-014617-00	sample	BTBD1	NM_025238	0.1	0.62	0.98
M-015774-00	sample	BTBD11	NM_152322	-0.53	-0.14	0.01
M-014895-00	sample	BTBD12	NM_032444	-1.14	-0.27	-0.38
M-016110-00	sample	BTBD2	NM_017797	0.85	1.5	1.04
M-012943-00	sample	BTBD3	NM_014962	0.75	-0.43	0.29
NA	rf		NA	-1.31	-0.43	1.49
M-032520-00	sample	BTBD4/ ZBTB46	NM_025224	-0.42	-1.08	-1.12
M-020611-00	sample	BTBD5/ KLHL28	NM_017658	-0.36	-0.61	0
M-015097-00	sample	BTBD6	NM_033271	0.27	-0.14	-0.66
M-027198-00	sample	BTBD7	NM_018167	-0.65	0.2	-0.37
M-019409-00	sample	BTBD8	NM_183242	-0.55	0.03	-0.29
M-016128-00	sample	BTBD9	NM_152733	1.87	0.29	2.2
M-011597-00	sample	BTC	NM_001729	-0.14	-0.58	-0.44
M-010998-00	sample	BTD	NM_000060	-0.32	1.01	0.53
M-011223-00	sample	BTEB1/ KLF9	NM_001206	0.13	-0.17	-0.27
M-016634-00	sample	BTF3	NM_001207	-0.68	-0.14	-0.58
M-011224-00	sample	BTF3L1	NM_001208	-1.02	-1.18	-1.19
M-011598-00	sample	BTG1	NM_001731	-0.25	0	-0.24
NA	atm_atr_sirna		NA	-0.89	0.54	0.7
M-012308-00	sample	BTG2	NM_006763	0.68	-0.23	0.96
M-019135-00	sample	BTG3	NM_006806	0.56	-0.25	1.18
M-013364-00	sample	BTG4	NM_017589	-0.25	0.33	-0.91
M-003107-01	sample	BTK	NM_000061	-0.17	0.62	0.76
M-018893-00	sample	BTLA	NM_181780	-0.04	-0.3	0.18
M-011599-00	sample	BTN1A1	NM_001732	-0.74	-0.25	-0.7
M-012331-00	sample	BTN2A1	NM_007049	-0.7	-0.95	-0.78
M-012331-00	sample	BTN2A1	NM_007049	-0.12	0.34	-0.73
M-010071-00	sample	BTN2A2	NM_006995	0.02	0.71	-0.43
M-021361-00	sample	BTN2A3	NM_024018	0.12	0.15	0.83
M-019108-00	sample	BTN3A1	NM_007048	0.77	0.66	0.67
M-019161-00	sample	BTN3A2	NM_007047	-0.78	0.34	-0.32
M-021359-00	sample	BTN3A3	NM_006994	1.11	-0.23	-0.62
M-021358-00	sample	BTNL2	NM_019602	0.98	0.72	-0.01
M-021357-00	sample	BTNL3	NM_006707	-0.03	-0.07	-0.37
M-014483-00	sample	BTNL8	NM_024850	-0.77	0.31	-0.97
M-015446-00	sample	BTNL9	NM_152547	0.18	-0.45	-0.11
M-003463-00	sample	BTRC	NM_003939	0.2	0.47	0.17
M-004102-00	sample	BUB1	NM_004336	0.04	0.77	-0.13
M-004101-00	sample	BUB1B	NM_001211	-1.32	-1.49	0.88
M-006826-00	sample	BUB3	NM_004725	-1.64	-1.44	-0.36
M-004896-00	sample	BUCS1/ ACSM1	NM_052956	-0.53	-1.01	-0.82
M-012332-00	sample	BVES	NM_007073	0.25	0.85	2
M-010306-00	sample	BXMAS2-10/ GLYATL2	NM_145016	0.32	-0.02	-0.51
M-011818-00	sample	BYSL	NM_004053	0.3	-1.04	-0.61
M-019846-00	sample	BZRAP1	NM_004758	2.19	1.58	1.46
M-009559-00	sample	BZRP/ TSPO	NM_000714	-0.33	-0.16	1.34
M-028712-00	sample	BZRPL1/ TSPO2	XM_167072	0.86	0.54	1.64
M-020787-00	sample	BZW1	NM_014670	-0.89	-0.43	-1.33
M-020573-00	sample	BZW2	NM_014038	-0.02	-0.19	-1.38
M-019504-00	sample	C10ORF1	NM_206995	1.04	1.47	1.55
M-012337-00	sample	C10orf10	NM_007021	0.87	0.63	0.73
M-018378-00	sample	C10orf104	NM_173473	0.6	0.23	0.97
M-018457-00	sample	C10orf107	NM_173554	-0.5	-1.11	0.45
M-014765-00	sample	C10orf11	NM_032024	-0.62	-0.14	0.88
M-027283-00	sample	C10orf110	NM_018470	0.63	-0.29	1.58
M-016615-00	sample	C10orf111	NM_153244	-0.31	-0.97	-0.11
M-029768-00	sample	C10orf113/ LOC387638	XM_373449	0.06	-0.82	-0.7
M-029772-00	sample	C10orf115/ LOC387642	XM_370536	0.96	1.26	0.06
M-012306-00	sample	C10orf116	NM_006829	-0.85	-0.55	-0.61
M-018198-00	sample	C10ORF117/ NOC3L	NM_022451	-0.2	-0.25	0.19
M-019131-00	sample	C10orf118/ MIR2110	NM_018017	-0.54	1.09	0.72
M-014474-00	sample	C10orf119	NM_024834	-0.19	1.04	-0.2
M-015742-00	sample	C10orf12	NM_015652	-0.26	-0.41	-1.19
M-029693-00	sample	C10orf120/ LOC399814	XM_374835	0.06	-1.1	-0.45
M-029689-00	sample	C10orf122/ LOC387718	XM_370582	0.55	-0.82	0.47
M-027226-00	sample	C10orf125	NM_198472	1.5	-0.62	0.28
M-029676-00	sample	C10orf127/ LOC387662	XM_373456	2.1	0.62	2.12
M-026272-00	sample	C10ORF128	XM_378226	-0.32	-0.95	-0.95
M-029647-00	sample	C10orf129	NM_207321	-0.43	-0.12	-0.71
M-018330-00	sample	C10ORF13/ FGFBP3	NM_152429	1.65	1.11	-0.98
M-013017-00	sample	C10orf137	NM_015608	0.48	0.17	0.62
M-015855-00	sample	C10ORF22/ ADO	NM_032804	1.04	-0.24	0.68
M-017070-00	sample	C10ORF24/ STOX1	NM_152709	-0.74	-0.52	-0.07
M-016622-00	sample	C10orf25	NM_145022	-0.38	-0.41	0.41
M-019421-00	sample	C10orf26	NM_017787	0.18	-0.54	0.01
M-017071-00	sample	C10orf27	NM_152710	0.64	-0.49	-0.13
M-018936-00	sample	C10orf28	NM_014472	0.28	0.41	0
M-006893-01	sample	C10ORF3/ CEP55	NM_018131	0.45	1.05	-0.56
M-016288-00	sample	C10orf32	NM_144591	0.05	0.25	1.16
M-016289-00	sample	C10orf35	NM_145306	0.38	-0.97	-1.01
M-026453-00	sample	C10orf37/ LOC221017	XM_166160	2.74	6.84	-0.53
M-026397-00	sample	C10orf38/ FAM171A1	XM_167709	-0.26	-0.41	0.94
M-019299-00	sample	C10orf39	NM_194303	0.73	-0.45	-0.06
M-016002-00	sample	C10orf4	NM_145246	0.66	0.37	0.38
M-029744-00	sample	C10ORF40	XM_378230	0.36	1.23	0.26
M-026440-00	sample	C10orf41/ LOC283065	XM_210876	-0.73	-0.78	-0.4
M-015519-00	sample	C10ORF42/ CCDC109A	NM_138357	-1.1	-0.58	-0.06
M-014732-00	sample	C10ORF45/ FAM107B	NM_031453	-0.38	-0.05	-0.65
M-016305-00	sample	C10orf46	NM_153810	1.2	0.22	1.37
M-018375-00	sample	C10orf47	NM_153256	-0.86	-1.16	-1.91
M-018344-00	sample	C10ORF48/ MKX	NM_173576	0.25	-0.22	-0.38
M-018851-00	sample	C10orf53	NM_182554	0	-0.99	0.51
M-032331-00	sample	C10orf55	NM_001001791	-0.37	-0.51	-0.2
M-018946-00	sample	C10orf57	NM_025125	0.57	0.52	0.7
M-010680-00	sample	C10orf57/ C10orf58	NM_032333	-0.43	-0.94	-1.06
M-016268-00	sample	C10ORF6/ FAM178A	NM_018121	-0.48	-0.8	1.39
M-013900-00	sample	C10ORF61/ TCTN3	NM_015631	-0.29	0.22	-0.4
M-018526-00	sample	C10orf64	NM_173524	0.62	-1.36	-0.39
M-015724-00	sample	C10orf67	NM_153714	0.64	1.09	1.07
M-014413-00	sample	C10orf68	NM_024688	-0.29	-0.02	0.33
M-015639-00	sample	C10ORF69/ ERLIN1	NM_006459	1.02	0.11	0.07
M-020058-00	sample	C10ORF7/ CDC123	NM_006023	-0.26	0.28	-0.43
M-020954-00	sample	C10ORF70/ CISD1	NM_018464	1.09	1.88	1.65
M-026273-00	sample	C10orf71	NM_199459	0.08	0.17	-0.22
M-016150-00	sample	C10orf72	NM_144984	-0.23	-0.81	-1.4
M-029627-00	sample	C10orf73	XM_096317	0.55	-0.7	0.14
M-032301-00	sample	C10ORF74/ REEP3	NM_001001330	-0.4	0.72	-0.49
M-026305-00	sample	C10ORF75	XM_030445	0.25	-0.38	2
M-014363-00	sample	C10orf76	NM_024541	0.76	1.61	0.19
M-026283-00	sample	C10ORF77/ TMEM180	NM_024789	0.97	1.59	-0.3
M-015697-00	sample	C10orf78	NM_145247	-0.19	1.74	-0.44
M-016621-00	sample	C10orf79	NM_025145	-1.09	-0.89	-1.56
M-026312-00	sample	C10ORF80/ CCDC147	XM_089747	1.86	1.75	1.11
M-019417-00	sample	C10orf81	NM_024889	-1.23	-1.25	-1.16
M-015704-00	sample	C10orf82	NM_144661	1.25	1.15	0.11
M-013924-00	sample	C10orf84	NM_022063	-0.79	-0.59	-0.25
M-020566-00	sample	C10ORF86/ NSMCE4A	NM_017615	-0.72	1.19	-0.47
M-016301-00	sample	C10ORF87/ BTBD16	NM_144587	0.49	0.29	-1.05
M-014525-00	sample	C10orf88	NM_024942	-1.25	-0.41	-0.2
M-016512-00	sample	C10ORF89/ PSTK	NM_153336	-0.4	-0.94	-1.42
M-018682-01	sample	C10ORF9/ CCNY	NM_145012	0.74	1.09	1.42
M-026375-00	sample	C10orf90	XM_061055	-0.88	-1.31	0.57
M-018497-00	sample	C10orf91	NM_173541	-0.27	0.7	-0.73
M-018404-00	sample	C10orf92	NM_017609	1.21	-0.6	-1.13
M-018355-00	sample	C10orf92/ C10orf93	NM_173572	-0.32	-0.19	-0.08
M-015298-00	sample	C10ORF94/ SYCE1	NM_130784	1.48	1.19	0.25
M-014500-00	sample	C10orf95	NM_024886	1.3	0.84	-0.82
M-032051-00	sample	C10orf99	NM_207373	0.55	-0.69	-0.49
M-013744-00	sample	C11orf1	NM_022761	0.32	0.54	0.32
M-012822-00	sample	C11orf10	NM_014206	-0.29	0.7	0
NA	rf		NA	-0.72	-0.1	1.78
M-012209-00	sample	C11ORF11/ DAGLA	NM_006133	-0.71	1.05	0.79
M-019554-00	sample	C11ORF13/ RASSF7	NM_003475	-0.8	-0.15	-1.45
M-020706-00	sample	C11ORF15/ TMEM9B	NM_020644	-0.41	-0.2	-0.81
M-020701-00	sample	C11orf16	NM_020643	-0.23	-0.3	1
M-015631-00	sample	C11orf17	NM_020642	-0.8	0.15	-0.71
M-020697-00	sample	C11orf2	NM_013265	1.51	0.63	0.76
M-014646-00	sample	C11ORF23/ SAPS3	NM_018312	0.66	0.89	0.99
M-014035-00	sample	C11orf24	NM_022338	-0.56	-0.71	-1.45
M-004081-00	sample	C11orf30	NM_020193	-0.11	-0.61	0.1
M-016555-00	sample	C11orf31	NM_170746	0.05	0.38	0.65
M-021311-00	sample	C11ORF33/ FAM55D	NM_017678	-0.4	-0.16	0.68
M-029803-00	sample	C11orf34	XM_370657	-0.28	-1.17	0.28
M-018280-00	sample	C11orf36/ FLJ36102	NM_173590	1.34	-0.8	-1.51
M-032106-00	sample	C11orf39/ FLJ45436	NM_207432	0.14	0.54	0.18
M-005439-00	sample	C11ORF4/ GPR137	NM_020155	-0.23	0.02	0.1
M-018318-00	sample	C11orf44/ FLJ39058	NM_173580	0.8	1.18	0.59
M-008955-00	sample	C11ORF5/ ZNHIT2	NM_014205	0.32	-0.26	-0.7
M-032103-00	sample	C11orf55/ FLJ45212	NM_207428	-0.3	-0.45	-0.78
M-017923-00	sample	C11orf64/ MGC39681	NM_174939	0.3	0.12	0.73
M-018326-00	sample	C11orf72/ FLJ90834	NM_173578	-0.36	1.62	0.77
M-016294-00	sample	C11orf76/ LOC220070	NM_145308	-0.71	0.47	-0.72
M-009356-00	sample	C11ORF8/ MPPED2	NM_001584	0.73	-0.11	-0.32
M-020692-00	sample	C11orf9	NM_013279	0.25	-0.82	-0.44
M-032104-00	sample	C11orf92/ FLJ45803	NM_207429	-1.13	-1.07	-0.59
M-013747-00	sample	C12orf10	NM_021640	0.49	-0.04	-0.1
M-027166-00	sample	C12ORF14/ FAM60A	NM_021238	0.28	-0.15	0.09
M-016509-00	sample	C12ORF2/ RASSF8	NM_007211	-0.11	-0.48	-0.9
M-014659-00	sample	C12ORF22/ CSRNP2	NM_030809	-0.37	1.06	1.2
M-018829-00	sample	C12orf28/ FLJ25056	NM_182530	-0.9	-0.95	-0.99
M-014736-00	sample	C12orf32/ MGC13204	NM_031465	-0.36	0.48	-1.18
M-018912-00	sample	C12orf36/ FLJ33810	NM_182558	0.69	0.67	1.03
M-016596-00	sample	C12orf4	NM_020374	-0.84	0.16	0.23
M-018269-00	sample	C12orf40/ FLJ40126	NM_173599	0.93	1	0.21
M-019348-00	sample	C12orf47/ FLJ39616	NM_016534	0.56	0.49	1.77
M-020597-00	sample	C12orf5	NM_020375	0.32	0.34	0.87
M-018270-00	sample	C12orf51/ FLJ34154	NM_173813	2.34	0.99	1.01
M-026975-00	sample	C12orf56/ LOC115749	XM_056680	-0.48	1.2	0.4
M-027253-00	sample	C12orf63/ FLJ44112	NM_198520	-0.25	0.09	0.88
M-012312-00	sample	C12ORF8/ ERP29	NM_006817	-0.1	0.3	-0.47
M-013852-00	sample	C13orf1	NM_020456	0	-0.53	-0.34
M-019088-00	sample	C13ORF10/ RBM26	NM_022118	0	-0.16	-1.04
M-020908-00	sample	C13ORF11/ TMCO3	NM_017905	1.39	-0.68	-1.42
M-016844-00	sample	C13ORF12/ POMP	NM_015932	0.36	-1.14	-1.28
M-020261-00	sample	C13ORF17/ DCUN1D2	NM_018185	-0.1	-0.13	0.19
M-014589-00	sample	C13orf18	NM_025113	0.05	-0.65	1.63
M-017741-00	sample	C13ORF22/ USPL1	NM_005800	-1.89	-0.36	-0.55
M-012952-00	sample	C13orf23	NM_025138	-0.03	-0.34	-1.05
M-020125-00	sample	C13ORF24/ PIBF1	NM_006346	-0.24	-0.04	-1.88
M-032556-00	sample	C13ORF25/ MIRH1	NM_213723	0.12	-0.7	0.33
M-018213-00	sample	C13orf29/ LOC283487	NM_178514	-1.32	0.04	-0.35
NA	rf		NA	-1.02	-1.16	0.78
M-015700-00	sample	C13ORF3/ SKA3	NM_145061	-0.84	-0.35	-1.23
M-005874-00	sample	C13ORF6/ ABHD13	NM_032859	-0.73	0.31	0
M-016380-00	sample	C13ORF7/ RNF219	NM_024546	-0.59	0.2	-0.37
M-021601-00	sample	C13ORF8/ ZNF828	NM_032436	0.75	-0.33	-0.48
M-004701-00	sample	C13ORF9/ VPS36	NM_016075	-0.89	-0.56	1.22
M-019683-00	sample	C14orf1	NM_007176	0.05	-0.23	0.38
M-018203-00	sample	C14ORF10/ PPP2R3C	NM_017917	-0.57	-0.44	-1.34
M-016876-00	sample	C14ORF100/ JKAMP	NM_016475	-0.42	0.57	-0.7
M-020793-00	sample	C14orf101	NM_017799	-1.56	-0.64	0.07
M-013794-00	sample	C14orf102	NM_199043	-0.87	-1.21	-0.05
M-016822-00	sample	C14ORF103/ ATG2B	NM_018036	-1.19	-0.71	0.31
M-020906-00	sample	C14orf104	NM_018139	2.55	-1.02	-0.39
M-020507-00	sample	C14orf105	NM_018168	-1.28	-0.88	-0.89
M-017100-00	sample	C14orf106	NM_018353	-0.13	-1.46	-0.49
M-015523-00	sample	C14ORF108/ MUDENG	NM_018229	0.37	1.76	1.1
M-021993-00	sample	C14ORF109	XM_058628	0.52	3.18	0.37
NA	rf		NA	-1.22	-0.38	0.65
M-017926-00	sample	C14ORF11/ EAPP	NM_018453	1.53	1.02	2.73
M-020976-00	sample	C14ORF111/ FCF1	NM_015962	-0.93	-1.38	-1.31
M-021166-00	sample	C14ORF112/ COX16	NM_016468	0.98	3.43	1.05
M-020899-00	sample	C14ORF114/ EXD2	NM_018199	-0.06	1.26	0.07
NA	rf		NA	-1	-0.46	1.43
M-021159-00	sample	C14orf115	NM_018228	2.1	4.6	0.4
M-015669-00	sample	C14ORF116	NM_018589	1.48	2.69	0.35
M-020798-00	sample	C14orf118	NM_017926	-1.1	-1.03	-1.01
M-021301-00	sample	C14orf119	NM_017924	-0.32	0.5	1.02
M-021915-00	sample	C14ORF120/ NGDN	XM_033371	-1.52	-1.18	-2.19
M-017638-00	sample	C14ORF122/ FAM158A	NM_016049	0.05	0.08	-0.61
M-020698-00	sample	C14ORF123/ CHMP4A	NM_014169	0.18	0.74	0.03
M-020322-00	sample	C14ORF124/ SDR39U1	NM_020195	-0.98	-0.52	0.81
M-021927-00	sample	C14ORF125	XM_113763	-0.13	0.96	0.62
M-021299-00	sample	C14orf126	NM_080664	0.83	-0.63	-0.29
M-021287-00	sample	C14ORF127/ NUBPL	NM_025152	-0.93	-0.46	-1.08
M-020252-00	sample	C14orf129	NM_016472	1.77	-0.55	-1.81
M-016489-00	sample	C14ORF130/ UBR7	NM_175748	-0.26	-0.75	0.76
M-020540-00	sample	C14ORF131/ ZNF839	NM_018335	0.01	-1.03	-1.83
M-020626-00	sample	C14ORF132	NM_020215	0.39	0.19	0.91
M-016131-00	sample	C14orf133	NM_022067	0.51	0.87	-0.08
M-016752-00	sample	C14orf135	NM_022495	1.24	0.51	-0.06
M-013739-00	sample	C14ORF136	NM_022747	-0.34	0.37	0.75
M-014366-00	sample	C14orf138	NM_024558	-0.98	-1.14	0.53
M-016135-00	sample	C14ORF139	NM_024633	-0.33	0.21	-1.26
M-031970-00	sample	C14ORF140/ FAM164C	NM_024643	0.77	-1.12	-0.09
M-016688-00	sample	C14orf142	NM_032490	1.38	0.63	0.89
M-015819-00	sample	C14orf143	NM_145231	0.85	0.04	-0.37
M-017156-00	sample	C14orf147	NM_138288	5.81	8.8	1.45
M-016576-00	sample	C14orf148	NM_138791	0.47	0.42	-0.22
M-010373-00	sample	C14orf149	NM_144581	0.54	0.94	-0.38
M-015254-00	sample	C14ORF150/ WDR89	NM_080666	-0.01	-0.05	0.23
M-014972-00	sample	C14orf151/ INF2	NM_032714	0.92	-0.23	0.49
M-014885-00	sample	C14orf153/ KLC1	NM_032374	0.01	0.07	1.38
M-014808-00	sample	C14ORF154/ SETD3	NM_032233	0.67	1.48	-0.66
M-018597-00	sample	C14ORF155/ FSCB	NM_032135	0.34	0.63	-0.33
M-014696-00	sample	C14orf156	NM_031210	-0.48	-0.24	-0.73
NA	rf		NA	-1.04	0.12	0.67
M-017134-00	sample	C14orf159	NM_024952	-0.81	-0.61	-0.62
M-008130-00	sample	C14ORF160/ L2HGDH	NM_024884	1.47	0.15	-1.37
M-021281-00	sample	C14ORF161/ CATSPERB	NM_024764	-0.24	0	-0.53
M-020411-00	sample	C14orf162	NM_020181	-0.17	-0.08	-0.08
M-020723-00	sample	C14orf166	NM_016039	-0.74	0.15	-0.64
M-014722-00	sample	C14ORF168/ DNAL1	NM_031427	0.09	0.32	1.49
M-014397-00	sample	C14orf169	NM_024644	-0.85	-0.35	0.04
M-021981-00	sample	C14ORF171/ TMEM63C	XM_041116	0.36	-0.26	-0.65
M-030311-00	sample	C14orf174/ LOC161394	XM_370769	-1.21	0.5	0.35
M-032122-00	sample	C14orf181/ FLJ39779	NM_207442	0.27	-0.24	-0.89
M-019882-00	sample	C14orf2	NM_004894	-0.02	1.2	1.66
M-005310-00	sample	C14ORF20/ TSSK4	NM_174944	0	-0.43	0.32
M-017798-00	sample	C14orf21	NM_174913	-0.48	-0.26	0.96
M-030277-00	sample	C14orf23/ LOC387978	XM_370758	1.41	1.64	1.43
M-018433-00	sample	C14ORF24/ FAM177A1	NM_173607	0.04	0.59	-1.51
M-021942-00	sample	C14ORF25	XM_375077	-0.38	-0.54	-1.35
M-018015-00	sample	C14ORF27/ CLEC14A	NM_175060	2.8	0.45	-0.66
M-021950-00	sample	C14ORF28/ C14orf28	XM_071793	0.68	-0.14	0.44
NA	atm_atr_sirna		NA	-0.75	0.9	-0.37
M-016437-00	sample	C14ORF31/ FRMD6	NM_152330	-0.89	-0.77	-0.97
M-016369-00	sample	C14ORF32/ MAPK1IP1L	NM_144578	0.25	-0.07	0.93
M-030292-00	sample	C14orf33/ LOC400214	XM_375081	-0.88	-0.67	-0.37
M-009961-01	sample	C14ORF35/ NAA30/ NAT12	XM_058661	0.34	-0.1	0.39
M-032335-00	sample	C14orf37	NM_001001872	-0.16	-0.52	-1.4
M-017933-00	sample	C14orf39	NM_174978	0.68	0.42	0.78
M-007044-00	sample	C14orf4	NM_024496	-0.47	-0.35	-0.1
M-021977-00	sample	C14ORF42	XM_090885	0.55	0.99	1.06
M-031938-00	sample	C14orf43	NM_194278	-0.33	-1.09	-0.34
M-016298-00	sample	C14ORF44/ FAM161B	NM_152445	-0.67	-0.45	-1.07
M-014567-00	sample	C14orf45	NM_025057	1.02	1.23	1.19
M-030308-00	sample	C14ORF46/ LIN52	XM_370767	0.31	-0.21	0.99
M-016258-00	sample	C14ORF48	NM_152777	1.45	0.66	1.38
M-016637-00	sample	C14orf49	NM_152592	-1.03	-0.78	-0.12
M-016882-00	sample	C14orf50	NM_172365	1.34	1.59	0.41
M-018521-00	sample	C14ORF54/ FAM71D	NM_173526	0.09	0.03	0.44
M-021135-00	sample	C14ORF58/ FLVCR2	NM_017791	1.23	1.38	-1.46
M-015958-00	sample	C14ORF6/ RNASE11	NM_145250	0.06	0.4	-0.38
M-017909-00	sample	C14ORF65	NM_174979	0.51	1.1	1.35
M-010296-00	sample	C14ORF66/ DEGS2	XM_058681	-0.17	0.09	-0.84
M-007317-00	sample	C14ORF68/ C14orf68	XM_208731	-1.27	-0.91	-0.8
M-022004-00	sample	C14ORF72	XM_096733	-0.18	-0.08	1.43
M-022006-00	sample	C14ORF73/ C14orf73	XM_040910	-0.54	-0.28	0.11
M-022014-00	sample	C14ORF78	XM_290629	-0.31	0.28	-1.21
M-017761-00	sample	C14orf79	NM_174891	-0.68	0.08	-0.49
NA	atm_atr_sirna		NA	-0.81	1.28	-0.5
M-017754-00	sample	C14ORF8/ TPPP2	NM_173846	-0.07	0.52	-1.17
M-018263-00	sample	C14ORF80	NM_173608	-1.59	-1.33	-0.38
M-030346-00	sample	C14ORF81	XM_370785	0.23	0.09	-0.91
M-030321-00	sample	C14ORF86	XM_373603	0.76	-0.62	0.12
M-021112-00	sample	C14ORF87/ GLRX5	NM_016417	-0.4	0	0.6
M-016425-00	sample	C14ORF9/ TMEM55B	NM_144568	-0.23	-1.1	-0.78
M-021236-00	sample	C14ORF92/ TOX4	XM_375045	1.23	1.13	0.06
M-013989-00	sample	C14orf93	NM_021944	-0.38	-0.02	-0.13
M-020807-00	sample	C14ORF94/ HAUS4	NM_017815	-0.45	1.32	0.33
M-013348-00	sample	C15ORF12/ IMP3	NM_018285	-1.01	-0.65	-1.23
M-008841-00	sample	C15ORF16/ OTUD7A	NM_130901	-0.67	0.64	-1.3
M-013849-00	sample	C15orf17	NM_020447	0.96	1.28	0.55
NA	rf		NA	-1.03	-0.97	1.03
M-021248-00	sample	C15orf2	NM_018958	-0.77	-0.06	-0.12
M-014564-00	sample	C15ORF20/ PIF1	NM_025049	-0.44	0.27	-0.04
M-018259-00	sample	C15orf21	NM_173609	-0.4	1.6	-0.33
M-021215-00	sample	C15orf24	NM_020154	1.4	1.15	1.49
M-018092-00	sample	C15orf37/ LOC283687	NM_175898	-0.1	-0.42	-0.05
NA	rf		NA	-0.91	0.06	1.24
M-014680-00	sample	C15ORF5	NM_030944	1.92	0.2	-0.33
M-019306-00	sample	C15orf51/ DKFZP434I1020	NM_194295	1.27	2.8	-0.64
M-014274-00	sample	C16ORF23/ METRN	NM_024042	-0.07	-0.07	-0.07
M-020190-00	sample	C16orf3	NM_001214	0.12	-0.86	0.25
M-021300-00	sample	C16ORF34/ HN1L	NM_144570	-0.41	-1.27	-1.51
M-021300-00	sample	C16ORF34/ HN1L	NM_144570	0.09	-0.76	-0.62
M-020050-00	sample	C16ORF35	NM_012075	0.09	-0.89	0.46
M-015222-00	sample	C16ORF40/ RPUSD1	NM_058192	-0.13	-0.81	1.4
M-018393-00	sample	C16ORF44/ KLHL36	NM_024731	0.4	0.62	0.91
M-032063-00	sample	C16orf47/ FLJ26184	NM_207385	-0.09	-0.95	-1.8
M-020451-00	sample	C16orf5	NM_013399	-0.03	0.73	-0.71
M-018502-00	sample	C16orf52/ LOC146174	NM_173501	1.22	-0.07	1.08
M-019889-00	sample	C16orf7	NM_004913	0.32	1.01	-0.63
NA	rf		NA	-0.75	0.14	1.61
M-019403-00	sample	C16orf82/ TNT	NM_182831	1.35	-0.19	1.09
M-021221-00	sample	C17/ CYTL1	NM_018659	-0.85	0.48	-0.1
M-023324-00	sample	C17ORF27/ RNF213	XM_290768	-0.59	-0.89	0.03
M-014638-00	sample	C17orf28	NM_030630	0.3	0.94	1.31
M-017845-00	sample	C17ORF31/ SMG6	NM_017575	0.11	0.3	1.19
M-005440-01	sample	C17ORF35/ TMEM11	NM_003876	-0.01	-0.4	0.08
M-014864-00	sample	C17orf37	NM_032339	0.37	1.35	1.55
M-030841-00	sample	C17ORF38/ PIK3R6	XM_375404	-0.12	-0.25	0.98
M-017343-00	sample	C17orf39	NM_024052	-0.35	-0.19	0.35
M-018233-00	sample	C17orf44/ FLJ34790	NM_173621	-0.12	0.06	0.71
M-016543-00	sample	C17orf45/ MGC40157	NM_152350	-0.52	0	0.69
M-018180-00	sample	C17orf47/ FLJ40121	NM_175904	0.16	-0.67	0.41
M-022953-00	sample	C17orf52/ LOC283994	XM_211291	-0.67	-0.98	-0.84
M-018924-00	sample	C17orf54/ FLJ40319	NM_182564	0.05	0.49	0.91
M-018251-00	sample	C17orf55/ FLJ39421	NM_178519	-0.56	0.39	0.15
M-023231-00	sample	C17orf60/ LOC284021	XM_211305	-1	-0.26	-0.57
M-016423-00	sample	C17orf69/ FLJ25168	NM_152466	-1.01	-1.08	-0.69
M-020969-00	sample	C17orf73/ FLJ20694	NM_017928	2.22	3.78	-0.83
M-015037-00	sample	C17orf91/ MGC14376	NM_032895	0.95	0.67	0.52
M-015920-00	sample	C18B11/ RPUSD2	NM_152260	-0.55	-0.35	-0.3
M-019789-00	sample	C18orf1	NM_004338	0.29	0.48	1.38
M-013951-00	sample	C18orf10	NM_015476	-0.5	-0.09	0.02
M-013741-00	sample	C18ORF11/ FAM59A	NM_022751	0.62	1.36	-0.35
M-014445-00	sample	C18ORF14/ CCDC102B	NM_024781	0.47	0.82	0.81
M-015580-00	sample	C18orf16	NM_153010	1.29	0.07	-0.16
M-015626-00	sample	C18orf19	NM_152352	1.11	0.42	1.23
M-014717-00	sample	C18orf2	NM_031416	-0.51	-0.66	-1.36
M-015470-00	sample	C18orf20	NM_152728	-0.03	-1.05	0.62
M-016886-00	sample	C18orf21	NM_031446	-0.05	-0.97	-1.38
M-014455-00	sample	C18orf22	NM_024805	-0.97	-0.2	-0.71
M-015579-00	sample	C18ORF23/ RNF165	NM_152470	-0.5	0.35	0
M-015948-00	sample	C18orf25	NM_145055	0	0.49	0.28
M-018222-00	sample	C18orf26	NM_173629	-0.54	-0.68	-0.2
M-031018-00	sample	C18ORF30	NM_207347	-0.21	-0.3	-0.66
M-032008-00	sample	C18orf34	NM_198995	1.27	0.04	-0.93
M-008886-00	sample	C18ORF4/ DSEL	NM_032160	1.2	0.97	-0.77
NA	rf		NA	-0.97	0.53	2.15
M-020157-00	sample	C18ORF43/ SLMO1	NM_006553	-0.65	-0.5	0.59
M-023548-00	sample	C18orf51/ LOC125704/ FAM69C	XM_058931	-0.1	0.21	2
M-023377-00	sample	C18orf58/ FLJ34907	XM_290817	0.37	-0.57	-1.05
M-016601-00	sample	C18orf8	NM_013326	0.65	-0.53	0.27
M-016487-00	sample	C18ORF9/ CEP76	NM_024899	0.23	-0.92	-0.35
NA	rf		NA	-0.81	1.13	1.26
M-013837-00	sample	C19orf10	NM_019107	-0.13	-0.73	0.48
M-014731-00	sample	C19orf12	NM_031448	-0.53	-0.3	-0.17
M-013920-00	sample	C19ORF13/ LSM14A	NM_015578	-0.86	-0.12	-1.47
M-016200-00	sample	C19orf18	NM_152474	1.83	1.09	0.75
M-017399-00	sample	C19orf2	NM_003796	-0.81	-0.5	0.64
M-023892-00	sample	C19orf20	NM_033513	-0.22	-1.12	0.64
M-018420-00	sample	C19orf21	NM_173481	5.96	8.92	1.14
M-016549-00	sample	C19orf22	NM_138774	-1.25	0.05	-0.31
M-016206-00	sample	C19orf23	NM_152480	-0.13	-0.38	0.44
M-020936-00	sample	C19orf24	NM_017914	0.69	0.84	0.84
M-016708-00	sample	C19orf25	NM_152482	1.42	0.49	2.14
M-015763-00	sample	C19orf26	NM_152769	1.06	-0.12	1.21
M-005947-02	sample	C19ORF27/ FAM108A1/ FAM108A4	NM_031213	0.85	0.08	0.19
M-018417-00	sample	C19orf28	NM_174983	-0.14	0.01	-1.29
M-031204-00	sample	C19ORF29/ C19orf29	XM_375557	0.87	0.23	-1.16
M-018479-00	sample	C19orf30	NM_174947	1.08	1.78	0.13
M-015555-00	sample	C19ORF32/ REEP6	NM_138393	-0.46	0.17	-0.31
M-023671-00	sample	C19orf33	NM_033520	0.56	-0.04	-0.53
M-015943-00	sample	C19orf34/ MGC39696	NM_152771	-0.12	0.33	-0.14
M-023899-00	sample	C19orf36/ IMAGE:4215339	NM_052878	-0.91	-1.19	-0.31
M-012412-00	sample	C19ORF4/ TMEM59L	NM_012109	-0.67	0.53	-0.22
M-015733-00	sample	C19orf55/ LOC148137	NM_144692	-0.09	0.06	0.4
M-015077-00	sample	C19orf6	NM_033420	-0.33	-0.22	-0.92
M-021031-00	sample	C19orf60/ FLJ20850	NM_017967	3.88	7.22	1.34
M-023865-00	sample	C19ORF7/ ZC3H4	XM_028253	-0.15	0.18	0.47
M-020490-00	sample	C1GALT1	NM_020156	-0.79	-0.35	-0.18
M-018778-00	sample	C1GALT2/ C1GALT1C1	NM_152692	-0.56	0.44	0.16
M-010574-00	sample	C1ORF10/ CRNN	NM_016190	0.73	0.5	-1.68
M-018171-00	sample	C1orf104/ FLJ35976	NM_173639	-0.39	-0.86	0.96
M-032116-00	sample	C1orf118/ FLJ90637	NM_199343	-0.04	-0.02	-0.01
M-019223-00	sample	C1orf125/ FLJ32940	NM_182766	0.06	-0.13	-0.99
M-018885-00	sample	C1orf126/ FLJ23703	NM_182534	-0.11	-0.12	-0.61
M-018529-00	sample	C1orf127/ FLJ37118	NM_173507	-0.66	-0.78	0.43
M-027370-00	sample	C1orf132/ LOC388732	XM_373884	2.11	-1.31	-0.23
M-014676-00	sample	C1orf14	NM_030933	-0.32	0.73	0.09
M-018812-00	sample	C1orf157/ FLJ40343	NM_182579	-0.42	0.2	-0.16
M-021305-00	sample	C1ORF16/ SMG7	NM_014837	6.93	-1.17	-0.43
M-021566-00	sample	C1orf167/ DKFZP434E1410	XM_209234	1.62	3.1	3.26
M-014120-00	sample	C1ORF17/ GLT25D2	NM_015101	-0.15	0.02	0.21
M-027321-00	sample	C1orf175/ FLJ46354	NM_198547	0.04	0.6	0.55
M-018167-00	sample	C1orf180/ FLJ35487	NM_173820	-0.28	-0.36	0.24
M-022084-00	sample	C1orf184/ LOC149281	XM_089281	1.11	-0.09	-0.35
M-021794-00	sample	C1orf185/ LOC284546	XM_209252	0.45	-0.65	-0.32
M-018535-00	sample	C1orf188/ FLJ32096	NM_173795	-0.35	-0.33	-0.48
NA	rf		NA	-0.95	0.22	1.53
M-015177-00	sample	C1ORF19/ TSEN15	NM_052965	1.34	0.74	-0.36
M-021512-00	sample	C1orf194/ LOC127003	XM_059104	0.17	-0.15	0.2
M-010941-00	sample	C1orf21	NM_030806	0.18	0.01	0.45
M-015655-00	sample	C1orf211/ MGC40168	NM_153709	0.89	0.83	-1.11
M-031726-00	sample	C1orf213/ LOC148898	NM_138479	-0.45	0.45	-0.42
M-016953-00	sample	C1orf215/ FLJ32206	NM_152497	0.21	0.8	0.95
M-020485-00	sample	C1orf218/ FLJ20054	NM_019049	0.01	0.41	-0.21
M-017140-00	sample	C1ORF22/ EDEM3	NM_025191	0.63	-0.04	0.47
M-032150-00	sample	C1orf220/ FLJ35530	NM_207467	-0.26	0.27	0.24
M-013928-00	sample	C1ORF24/ FAM129A	NM_022083	-0.67	-0.23	-0.78
M-019040-00	sample	C1orf25	NM_030934	2.2	0.06	1.08
M-018994-00	sample	C1orf26	NM_017673	-0.43	-0.82	-1.36
M-010667-00	sample	C1orf27	NM_017847	0.18	0.33	-0.19
M-004599-00	sample	C1ORF29/ IFI44L	NM_006820	0.58	-0.15	-0.59
M-027533-00	sample	C1orf31/ LOC388753	XM_371350	-0.74	-0.93	-1.59
M-013121-00	sample	C1ORF33/ MRTO4	NM_016183	-0.55	0.11	-0.72
M-021795-00	sample	C1ORF34	XM_375729	-0.51	0.06	-0.09
M-014336-00	sample	C1orf35	NM_024319	0.56	0.14	1.24
M-019462-00	sample	C1ORF36/ RD3	NM_183059	0.68	0.13	-0.09
M-018685-00	sample	C1ORF37/ TMEM183A/ TMEM183B	NM_138391	-0.63	-0.64	0.41
M-019871-00	sample	C1orf38	NM_004848	-0.18	0.28	-0.92
M-022094-00	sample	C1ORF40/ SHISA4/ TMEM58	NM_198149	1.54	1.71	0.28
M-027599-00	sample	C1orf53/ LOC388722	XM_371331	8.42	13.04	0.92
M-021178-00	sample	C1ORF6/ UBQLN4	NM_020131	0.41	0.59	0.5
M-016851-00	sample	C1orf66	NM_015997	-0.85	0.65	0.01
M-021928-00	sample	C1orf67/ MGC27277	XM_290922	-0.03	-0.85	-1.1
M-021938-00	sample	C1orf69/ LOC200205	XM_114152	-0.69	-0.18	-1.88
M-022187-00	sample	C1orf70/ LOC339453	XM_294960	-0.3	-0.42	1.9
M-027562-00	sample	C1orf79/ LOC85028	XM_378848	1.62	1.59	1.57
M-010909-00	sample	C1ORF8/ TMEM59	NM_004872	0.67	-0.11	1.04
M-018234-00	sample	C1orf9	NM_014283	-0.48	-0.14	0.47
M-014967-00	sample	C1orf97/ MGC14801	NM_032705	1.14	0.13	0.2
M-013136-00	sample	C1QA	NM_015991	-1.16	-1.02	-0.84
M-011000-00	sample	C1QB	NM_000491	-0.94	-0.44	0.53
M-011225-00	sample	C1QBP	NM_001212	-0.82	-0.29	-0.62
M-014793-00	sample	C1QDC1/ CAPRIN2	NM_032156	0.38	-0.36	0.19
M-012536-00	sample	C1QG/ C1QC	NM_172369	-0.01	-0.85	-0.25
M-019440-00	sample	C1QL1	NM_006688	0.57	0.28	-0.9
M-018745-00	sample	C1QL2	NM_182528	-1.53	-1.08	-0.65
M-029719-00	sample	C1QL3/ LOC389941/ C1QL1	XM_372305	-0.01	-0.26	1.88
M-007815-01	sample	C1QR1/ CD93	NM_012072	-0.74	-0.07	0.03
M-014686-00	sample	C1QTNF1	NM_030968	0.42	0.5	0.22
M-017146-00	sample	C1QTNF2	NM_031908	0.69	-0.66	0.17
M-014681-00	sample	C1QTNF3	NM_181435	0.36	0.1	-1.11
M-014749-00	sample	C1QTNF4	NM_031909	0.07	-0.89	-1.05
M-013893-00	sample	C1QTNF5	NM_015645	-0.66	-0.78	-1.54
M-019178-00	sample	C1QTNF6	NM_031910	-0.47	-0.6	0.01
M-016683-00	sample	C1QTNF7	NM_031911	-0.25	-0.28	0.81
M-032097-00	sample	C1QTNF8	NM_207419	0.69	-1.05	-0.42
M-005795-02	sample	C1R	NM_001733	-0.84	-0.01	0.03
M-007816-00	sample	C1RL	NM_016546	-0.05	-1.25	-1.79
M-005796-01	sample	C1S	NM_001734	-0.24	1.44	-0.01
M-005797-00	sample	C2	NM_000063	-1.2	-0.89	0.18
M-020226-00	sample	C20ORF10/ TP53TG5	NM_014477	0.85	0.47	0.22
M-015032-00	sample	C20ORF100/ TOX2	NM_032883	-0.95	0.07	-0.16
M-015237-00	sample	C20ORF102/ VSTM2L	NM_080607	2.28	-0.67	-1.54
M-019769-00	sample	C20orf103	NM_012261	-0.33	-0.04	0.15
M-015234-00	sample	C20ORF104/ PHF20	NM_016436	0.72	1.06	1.05
M-024178-00	sample	C20ORF106/ C20orf106	XM_371401	2.11	2.72	2.24
M-015272-00	sample	C20orf108	NM_080821	-0.05	0.62	0.55
M-032154-00	sample	C20orf11	NM_017896	-0.5	-0.78	1.96
M-015649-00	sample	C20orf111	NM_016470	0.03	0.06	0.59
M-015240-00	sample	C20orf112	NM_080616	-1.49	-0.36	-0.31
M-010095-00	sample	C20orf114	NM_033197	-0.35	1.09	-0.56
M-031357-00	sample	C20orf115/ LOC402016	XM_377675	0.01	-0.34	0.42
M-014256-00	sample	C20ORF116/ DDRGK1	NM_023935	-0.55	-0.66	0.7
M-013129-00	sample	C20ORF12/ C20orf12	NM_018152	-0.31	-0.02	-0.63
M-014662-00	sample	C20ORF126/ PDRG1	NM_030815	-0.98	-0.54	0.29
M-017694-00	sample	C20ORF128/ FAM83C	NM_178468	0.7	0.7	-0.22
M-014671-00	sample	C20ORF129/ FAM83D	NM_030919	-0.45	-0.23	-0.47
M-004745-00	sample	C20ORF13/ TASP1	NM_017714	0.74	1.02	-0.1
M-016526-00	sample	C20orf132	NM_152503	-0.65	-0.82	-0.16
M-015258-00	sample	C20ORF133/ MACROD2	NM_080676	-0.55	0.94	0.52
M-015242-00	sample	C20orf135	NM_080622	1.14	1.12	-0.61
M-015241-00	sample	C20ORF136/ SAMD10	NM_080621	-1.17	0.03	-0.61
M-015263-00	sample	C20ORF139/ SRXN1	NM_080725	-0.56	-0.14	-0.7
M-012821-00	sample	C20ORF14/ PRPF6	NM_012469	0.68	0.65	0.63
M-015981-00	sample	C20ORF140/ TBC1D20	NM_144628	-0.27	-0.03	-0.03
M-015265-00	sample	C20orf141	NM_080739	4.8	7.55	-0.09
M-024166-00	sample	C20orf142/ FITM2	XM_371399	-0.71	-0.53	-0.24
M-015274-00	sample	C20orf144	NM_080825	-0.85	-0.13	0.29
M-014325-00	sample	C20ORF149/ PPDPF	NM_024299	1.31	-0.24	-0.13
M-015278-00	sample	C20orf151	NM_080833	1	1.64	0.4
M-015279-00	sample	C20orf152	NM_080834	1.12	-0.04	-1.8
M-017910-00	sample	C20ORF155/ CRLS1	NM_019095	1.33	-0.66	1.91
M-016827-00	sample	C20ORF158	NM_152302	0.29	-0.83	0.36
M-018652-00	sample	C20orf160	NM_080625	-0.54	0.46	-0.04
M-013643-00	sample	C20ORF161/ SNX21	NM_033421	0.43	0.31	0.88
M-015238-00	sample	C20orf165	NM_080608	0.26	0.3	-0.35
M-017728-00	sample	C20orf166	NM_178463	0.07	1.09	0.3
M-018447-00	sample	C20ORF17/ TSHZ2	NM_173485	0.21	0.37	-1.05
M-018397-00	sample	C20ORF172/ DSN1	NM_024918	0.48	-0.75	0.73
M-015275-00	sample	C20ORF173	NM_080828	-0.31	-0.18	-0.2
M-024186-00	sample	C20ORF174/ ZNF831	XM_066058	-1.35	0.03	1.12
M-015276-00	sample	C20ORF175/ FAM65C	NM_080829	0.61	-0.18	0.61
M-013905-00	sample	C20orf177	NM_022106	2.99	0.79	0.5
M-018075-00	sample	C20ORF178/ CHMP4B	NM_176812	-0.31	-0.45	0.75
M-018231-00	sample	C20ORF179/ BANF2	NM_178477	0.29	0.46	0.55
M-006932-00	sample	C20ORF18/ RBCK1	NM_006462	0.17	-0.44	-0.71
M-009124-00	sample	C20orf185	NM_182658	0.85	-0.52	-0.89
M-009125-00	sample	C20orf186	NM_182519	0.98	-0.94	0.51
M-017957-00	sample	C20ORF19/ PLK1S1	NM_018474	0.54	0.07	-0.26
M-024236-00	sample	C20ORF194	XM_045421	-0.6	-0.32	-0.51
M-018975-00	sample	C20orf198/ LOC128439	NM_139016	1.63	1.12	0.27
M-006381-00	sample	C20orf20	NM_018270	-0.24	-0.63	-0.37
M-017079-00	sample	C20orf200/ FLJ30313	NM_152757	2.18	0.53	-0.21
M-005850-00	sample	C20ORF22/ ABHD12	NM_015600	0.09	0.51	2.51
M-020579-00	sample	C20orf24	NM_199483	-0.02	-0.07	-0.16
M-013921-00	sample	C20orf26	NM_015585	-0.09	-0.8	0.26
M-020857-00	sample	C20ORF27/ C20orf27	NM_017874	0.04	1.09	0.13
M-017050-00	sample	C20ORF28/ SPEF1	NM_015417	-0.06	-0.68	0.46
M-021239-00	sample	C20orf29	NM_018347	0.26	-0.48	-1.27
M-013867-00	sample	C20orf3	NM_020531	0.02	-0.17	-0.63
M-015123-00	sample	C20orf30	NM_014145	-0.27	-0.09	-0.13
M-020234-00	sample	C20ORF31/ EDEM2	NM_018217	-0.85	-0.17	-0.67
M-020509-00	sample	C20ORF32/ CASS4	NM_020356	-0.92	-1.61	-1.51
M-015079-00	sample	C20ORF35/ DBNDD2	NM_018478	-0.43	0.41	0.5
M-021138-00	sample	C20ORF36/ PCMTD2	NM_018257	-0.34	-0.39	-0.42
M-010286-00	sample	C20ORF38/ SPTLC3	NM_018327	0.97	-0.24	0.52
M-015233-00	sample	C20orf4	NM_015511	-0.48	-0.14	-1.01
M-015675-00	sample	C20ORF40/ LSM14B	NM_144703	4.04	-0.77	-0.94
NA	otnt		NA	-0.92	0.22	1.81
M-004511-00	sample	C20ORF42/ FERMT1	NM_017671	-0.22	-0.4	-1.33
M-020569-00	sample	C20orf43	NM_016407	0.64	1.42	0.15
M-017986-00	sample	C20ORF44/ UQCC	NM_018244	-0.82	-0.18	-0.57
NA	atm_atr_sirna		NA	-0.88	-0.24	0.23
M-020893-00	sample	C20ORF45/ SLMO2	NM_016045	-0.62	-0.22	-0.05
M-021229-00	sample	C20orf46	NM_018354	2.16	2.75	0.09
M-024241-00	sample	C20ORF50/ SEL1L2	XM_046437	0.12	-0.5	-1
M-013917-00	sample	C20ORF51	NM_022099	-0.07	0.67	0.18
M-015268-00	sample	C20ORF52/ ROMO1	NM_080748	-0.99	-0.45	0.49
M-018137-00	sample	C20ORF53	NM_178472	-0.5	-0.34	1.17
M-015119-00	sample	C20orf54	NM_033409	-0.74	0.21	-1.37
M-015441-00	sample	C20ORF55/ FAM110A	NM_031424	-0.11	0.32	-0.58
M-015430-00	sample	C20ORF58/ NKAIN4	NM_152864	1.07	1.25	-0.73
M-015235-00	sample	C20ORF6/ ESF1	NM_016649	-0.28	-0.97	-1.07
M-018028-00	sample	C20ORF65/ GTSF1L	NM_176791	0.48	1.07	-0.91
M-024195-00	sample	C20orf66/ LOC343629	XM_293121	-0.85	0.18	0.89
M-014317-00	sample	C20ORF7/ C20orf7	NM_199052	0.83	0.24	0.91
M-024291-00	sample	C20orf70	NM_080574	0.42	1.48	-0.21
M-010140-00	sample	C20orf71	NM_178466	0.47	0.76	0.25
M-017150-00	sample	C20orf72	NM_052865	0.4	-0.3	0.35
M-017183-00	sample	C20ORF75/ LRRN4	NM_152611	0.78	-0.34	-0.6
M-010375-00	sample	C20orf79	NM_178483	-0.21	-0.1	-1.22
M-016323-00	sample	C20ORF81/ FAM113A	NM_022760	1	-0.21	1.09
M-024255-00	sample	C20ORF82	XM_097736	-0.2	-0.73	0.1
M-017835-00	sample	C20orf85	NM_178456	-0.21	-0.11	-0.06
M-015257-00	sample	C20ORF86	NM_080674	0.28	2.24	0.4
NA	atm_atr_sirna		NA	-0.79	0.03	0.09
M-020994-00	sample	C20ORF9/ IFT52	NM_016004	-0.44	0.1	0.68
M-015769-00	sample	C20orf96	NM_153269	1.01	0.75	0.22
M-014531-00	sample	C20ORF98/ NRSN2	NM_024958	2.02	0.76	-0.18
M-017978-00	sample	C20ORF99/ ZCCHC3	NM_033089	-0.53	-0.54	-0.65
M-015505-00	sample	C21ORF100	NM_145033	-0.18	-0.17	-0.27
M-008625-00	sample	C21ORF106/ DIP2A	NM_015151	-0.13	-0.47	-0.89
M-010963-00	sample	C21ORF107/ BRWD1	NM_018963	1.26	0.25	1.38
M-032524-00	sample	C21orf119	NM_032910	-0.44	-0.59	-0.06
M-021431-00	sample	C21ORF121	NM_198078	0.01	-0.99	0.78
M-031889-00	sample	C21ORF123	NM_199175	-0.04	-0.86	-1.91
M-021293-00	sample	C21ORF124	NM_032920	-0.27	0.34	0.73
M-019297-00	sample	C21ORF125	NM_194309	-0.63	-1.33	-1.85
M-008565-00	sample	C21ORF127/ N6AMT1	NM_013240	-0.44	-0.15	-0.38
M-016529-00	sample	C21ORF128	NM_152507	-0.19	0.34	-1.36
M-016528-00	sample	C21orf129	NM_152506	-0.37	-0.32	1.41
M-016527-00	sample	C21ORF13/ LCA5L	NM_152505	3.19	1.58	2.45
M-031382-00	sample	C21ORF130	XM_379011	1.01	0.43	0.21
M-006998-00	sample	C21ORF18/ SETD4	NM_017438	0.58	-1.44	-1.95
M-019913-00	sample	C21orf2	NM_004928	1.77	0.62	2.65
M-024375-00	sample	C21ORF25	XM_032945	-0.77	0.51	-0.5
M-016908-00	sample	C21orf29	NM_144991	-1.22	-1.09	-1.34
M-031393-00	sample	C21ORF30	XM_379021	2.22	-1.44	-1.57
M-017791-00	sample	C21orf33	NM_004649	0	-0.38	0.47
M-032493-00	sample	C21ORF37	NM_001005521	0.33	-0.35	-0.76
NA	rf		NA	-0.79	-0.27	1.12
M-020106-00	sample	C21ORF4/ TMEM50B	NM_006134	-0.19	-0.46	-0.19
M-015498-00	sample	C21ORF41	NM_138332	0.04	-0.14	0.31
M-015218-00	sample	C21ORF42	NM_058184	-1.04	-0.71	-0.53
M-020789-00	sample	C21orf45	NM_018944	-1.51	-1.51	-1.24
M-032498-00	sample	C21ORF49	NM_001006116	15.97	23.1	0.52
NA	otnt		NA	-1.04	-0.49	1.04
NA	atm_atr_sirna		NA	-0.88	0.54	-0.01
M-019909-00	sample	C21ORF5/ DOPEY2	NM_005128	-0.62	-0.41	-0.3
M-024364-00	sample	C21ORF54	XM_295017	0.19	-0.32	0.24
M-021397-00	sample	C21ORF55/ DNAJC28	NM_017833	-1.47	-0.24	0.35
[truncated: 23,730 more rows]
