# Supplementary material for: A genome-wide RNAi screen identifies the SMC5/6 complex as a non-redundant regulator of a Topo2a-dependent G2 arrest
Source: Nucleic Acids Res. 2018 Dec 24;47(6):2906–21. doi: 10.1093/nar/gky1295 (PMC6451093; doi:10.1093/nar/gky1295)
Supplement: Supplementary Data [file gky1295_supplemental_files.zip › Table S4 Secondary screen, related to Figure1.xlsx]

## Sheet: Secondary Screen
	Table S4 Second Screen Results, related to Figure 1
finalWellAnno	Well.Contents	GeneID	Target.Symbol, ICRF193 selective hits highlighted in yellow	Acumen-Normalised MI RPE1 cells Bleomycin+Nocodazole	Arrayscan-Normalised MI RPE1 cells Bleomycin+Nocodazole	Acumen-Normalised MI RPE1 cells ICRF193+Nocodazole	Arrayscan-Normalised MI RPE1 cells ICRF193+Nocodazole	Acumen-Normalised MI RPE1 cells Untreated	Arrayscan-Normalised MI RPE1 cells Untreated	Acumen-Normalised MI U2OS cells ICRF193+Nocodazole	Arrayscan-Normalised MI U2OS cells ICRF193+Nocodazole
ubb	NA	NA	NA	186.22	0	179.46	0	70.42	0	141.52	417.12
ubb	NA	NA	NA	90.66	0	104.04	0	177.43	0	265.69	396.77
ubb	NA	NA	NA	139.09	0	242.27	351.99	410.28	0	321.51	441
ubb	NA	NA	NA	204.88	0	394.39	0	477.79	0	282.69	513.27
sample	M-008366-01	NM_033068	ACPT	111.05	36.65	321.97	529.93	139.74	75.53	278.42	189.61
sample	M-012075-00	NM_005735	ACTR1B	97.91	65.06	186.34	226.55	86.45	99.38	434.58	502.02
sample	M-022416-01	NM_207517	ADAMTSL3	101.97	31.4	304.42	351.52	130.3	120.34	253.49	382.87
sample	M-005420-02	NM_000679	ADRA1B	105.91	75.6	71.82	46.82	139.87	105.73	153.93	118.3
sample	M-010993-01	NM_000658	AIRE	60.84	37.24	85.83	212.57	87.58	76.5	67.22	57.02
sample	M-008715-01	NM_001182	ALDH7A1	112.49	47.82	89.24	94.68	96.09	74.05	255.48	202.05
sample	M-008673-01	NM_001631	ALPI	59.74	14.77	184.02	224.88	92.09	86.65	300.89	241.7
sample	M-010991-01	NM_000479	AMH	112.64	104.27	151.1	196.09	78.91	99.97	388.34	283.41
sample	M-009888-01	NM_000036	AMPD1	110.72	130.99	142.89	240.18	68.53	93.08	475.96	495.01
sample	M-016095-00	NM_016237	ANAPC5	175.19	152.08	220.6	328.24	562.54	412.23	848.73	763.11
sample	M-011581-00	NM_001659	ARF3	87.6	65.36	133.53	174.04	113.15	74.66	256.48	361.83
sample	M-022856-00	NM_212481	ARID5A	100.94	121.18	177.46	247.64	81.82	95.52	178.67	233.21
sample	M-009074-01	NM_005170	ASCL2	74.05	16.41	82.3	64	82.93	68.67	287.67	418.33
sample	M-012663-02	NM_004192	ASMTL	90.8	68.67	102.62	100.8	99.33	26.12	485.09	360.32
sample	M-011930-02	NM_004231	ATP6V1F	97.84	59.98	340.8	682.55	103.46	77.75	494.38	583.23
sample	M-017426-01	NM_145691	ATPAF2	180.5	225.95	638	1322.75	94.24	66.48	167.73	160.29
sample	M-017899-00	NM_020064	BARHL1	91.91	76.92	192.69	284.47	86.07	62.01	196.42	211.34
sample	M-015289-01	NM_020235	BBX	69.74	66.07	208.79	416.82	85.92	84.83	179.84	220.13
sample	M-003306-01	NM_004049	BCL2A1	113.7	108.09	73.8	81.5	93.9	104.58	141.42	124.06
sample	M-004383-02	NM_207002	BCL2L11	82.82	32.45	67.05	65.51	93.75	72.23	140	86.67
rf	NA	NA	NA	98.34	92.25	124.27	127	81.09	102.46	89.62	110.12
rf	NA	NA	NA	102.71	70.09	131.96	102.68	100.2	94.44	121.36	90.05
rf	NA	NA	NA	91.58	145.08	95.97	107.84	115.35	84.32	106.17	98.04
rf	NA	NA	NA	106.41	91.09	86.86	101.17	101.9	117.11	119.33	132.65
sample	M-009049-00	NM_152414	BHLHB5	129.39	133.98	237.29	494.67	101.67	103.96	299.11	378.04
sample	M-004390-02	NM_001166	BIRC2	75.01	45.69	135.05	74.54	147.25	76.36	289.66	338.5
sample	M-012580-00	NM_001487	BLOC1S1	118.8	104.85	306	632.87	100.04	85.81	202.83	140.37
sample	M-017422-01	NM_145685	BRF1	66.44	66.98	98.91	78.22	87.64	24.49	402.47	188.59
sample	M-017156-01	NM_138288	C14ORF147	285.18	398.73	331.25	656.77	73.9	84.56	357.34	274.72
sample	M-030833-01	NM_001105520	C17orf100	176.22	207.8	396.94	591.21	80.75	73.69	333.79	266.53
sample	M-018420-00	NM_173481	C19ORF21	92.77	52.48	499.25	1112.01	81.98	99.1	254.81	314.31
sample	M-015265-00	NM_080739	C20ORF141	130	68.33	445.16	775.15	126.06	91.95	227.21	188.57
sample	M-020951-00	NM_017546	C2ORF29	112.82	105.47	267.4	390.65	154.55	116.87	279.21	244.02
sample	M-018100-01	NM_173830	C6ORF182	51.4	47.07	56.14	24.56	85.76	53.07	234.08	257.82
sample	M-018074-01	NM_173683	C8ORF21,XKR6	93.93	29.08	297.62	597.53	64.91	37.64	155.66	82.34
sample	M-017787-00	NM_178448	C9ORF140	139.88	87.22	331.9	479.38	123.38	86.22	353.08	350.29
sample	M-006803-00	NM_152572	C9ORF98	65.42	100.06	139.16	267.07	76.47	74.88	203.14	316.8
sample	M-032282-01	NM_031215	CABLES2	107.32	148.6	354.21	566.86	104.97	100.09	237.23	168.47
sample	M-009423-01	NM_014289	CAPN6	203.24	236.44	141.14	192.93	105.23	116.51	160.97	174.07
sample	M-005808-01	NM_006615	CAPN9	66.9	36.48	199.42	291.62	119.15	97.8	169.55	120.22
sample	M-014775-01	NM_032040	CCDC8	77.39	47.52	456.38	1127.96	182.18	178.92	533.2	585.74
sample	M-003471-00	NM_000389	CDKN1A	144.92	91.75	510.04	932.85	141.34	122.94	326.98	370
sample	M-003246-01	NM_001262	CDKN2C	69.56	45.03	171.11	252.64	134.11	122.2	231.35	187.14
sample	M-024450-01	XM_372884,NM_031413	CECR2	79.88	59.52	523.71	1375.16	106.45	91.24	154.32	188.12
rf	NA	NA	NA	108.53	83.01	104.17	124.9	119.89	112.68	91.13	92.75
rf	NA	NA	NA	99.99	150.3	101.05	84.76	90.08	88.63	118.47	92.69
rf	NA	NA	NA	90.75	83.79	71.39	62.95	116.79	110.58	89.18	68.03
rf	NA	NA	NA	76.47	99.03	81.7	82.47	97.47	75.99	106.8	84.34
sample	M-017324-00	NM_015939	CGI-09	95.77	44.79	408.34	706	121.63	68.88	373.77	439.9
sample	M-010967-02	NM_173535	CLEC4F	108.15	91.09	371.14	639.19	104.79	88.02	245.93	371.29
sample	M-020163-00	NM_006493	CLN5	90.85	54.5	313.19	637.24	95.48	87.75	317.2	442.52
sample	M-013304-01	NM_018941	CLN8	77.47	26.27	122.7	107.38	126.98	81.7	173.97	162.96
sample	M-010695-01	NM_001037329	CNGA4	103.26	101.13	172.44	242.25	140.05	87	199.91	150.3
sample	M-021194-00	NM_018366	CNO	78.82	33.25	267.59	558	73.61	81.91	461.94	569.48
sample	M-015904-00	NM_153603	COG7	90.58	64.21	359.89	691.88	133.12	93.52	452.9	507.77
sample	M-018800-00	NM_032888	COL27A1	58.77	52.08	266.5	587.59	84.92	97.53	263.45	260.25
sample	M-021037-00	NM_016129	COPS4	84.6	61.73	256.74	518.14	71.75	61.02	848.9	1207.74
sample	M-010493-01	NM_001018070	CORO1B	105.52	119.5	201.53	289.36	110.37	109.25	741.89	757
sample	M-008385-00	NM_001878	CRABP2	120.97	55.16	170.58	223.2	103.83	111.82	646.01	562.01
sample	M-018947-02	NM_181715	CRTC2	99.91	67.72	80.92	76.04	140.92	85.41	364.12	384.84
sample	M-007679-00	NM_001320	CSNK2B	109.64	28.54	367.89	666.04	112.77	61.15	577.69	576.77
sample	M-004790-02	NM_000499	CYP1A1	47.97	56.85	65.3	50.28	131.58	122.98	123.56	123.45
sample	M-011169-00	NM_000774	CYP2F1	121.29	79.36	207.06	246.53	126.79	91.74	277.19	229.08
sample	M-013471-01	NM_001014449	DDX19	566.24	310.53	717.46	524.15	506.48	47.46	450.92	183.29
sample	M-009050-01	NM_018706	DHTKD1	95.85	60.6	244.8	458.63	90.46	106.25	208.97	257.06
sample	M-019278-00	NM_015496	DKFZP434I116	117.46	108.96	523.63	845.87	115.16	101.55	625.43	974.99
sample	M-021337-01	NM_001005354	DKFZP564J157	111.69	91.75	134.49	204.75	133.61	94.01	136.74	97.28
sample	M-027083-01	NM_207437	DNAH10	89.39	63.84	71.1	82.19	92.01	123.43	79.95	66.37
rf	NA	NA	NA	104.67	117.54	68.16	95.77	71.67	99.62	66.03	78.31
rf	NA	NA	NA	68.93	105.42	105.53	62.42	68.68	85.52	85.49	89.53
rf	NA	NA	NA	123.87	96.91	92.37	135.61	103.87	109.03	86.96	87.53
rf	NA	NA	NA	93.73	122.4	68.61	70.68	86.56	86.97	98.21	96.77
sample	M-017685-01	NM_001039550	DNAJB2	84.39	61.16	127.98	145.14	121.07	120.91	182.05	183.53
sample	M-016792-01	NM_032364	DNAJC14	89.04	43.04	196.78	336.59	97.61	90.51	478.19	468.04
sample	M-026304-01	NM_015221	DNMBP	99.93	56.15	245.31	370.83	114.57	90.16	314.26	299.85
sample	M-014040-00	NM_015296	DOCK9	116.45	99.41	660.25	1436.36	160.84	93.01	753.51	1019.14
sample	M-005854-01	NM_013379	DPP7	110.75	122.19	379.14	961.54	88.42	83.96	420.38	336.89
sample	M-004732-01	NM_003845	DYRK4	65.68	26.24	298.75	531.96	83.83	103.38	138.23	174.22
sample	M-024314-01	NM_001099408	EIF4E1B	164.84	52.64	197.2	148.44	144.75	106.16	301.72	240.29
sample	M-013331-01	NM_015904	EIF5B	125.35	82.7	123.96	60.49	89.17	36.7	71.57	33.58
sample	M-014601-01	NM_025165	ELL3	127.83	195.53	249.05	339.35	89.06	111.42	167.56	178.5
sample	M-011541-01	NM_003868	FGF16	99.45	74.89	91.61	86.1	115.31	89.34	121.87	107.22
sample	M-003134-02	NM_002011	FGFR4	78.58	81.12	75.02	72.52	80.71	75.5	214.67	215.74
sample	M-020869-01	NM_018246	FLJ10853	96.04	135.12	336.55	917.13	92.12	82.18	299.42	282.64
sample	M-020277-00	NM_018260	FLJ10891	72.42	77.23	246.48	489.65	106.22	84.26	399.84	499.2
sample	M-015868-00	NM_018332	FLJ11126	364.97	114.74	423.58	420.96	308.24	26.8	341.43	262.31
sample	M-014245-00	NM_023077	FLJ12439	194.92	242.43	337.19	592.61	117.58	147.86	399.23	479.15
sample	M-014995-00	NM_032786	FLJ14451	62.39	68.76	251.89	429.94	105.19	56.94	252.2	286.49
sample	M-018625-02	NM_032815	FLJ14639	75.41	121.25	645.53	1395.73	95.11	74.36	167.73	222.28
sample	M-021031-01	NM_001100419	FLJ20850	58.74	12.71	242.77	305.09	127.51	71.39	489.68	405.14
sample	M-014563-00	NM_025041	FLJ22173	73.97	49.38	303.91	464.05	100.99	109.42	261.86	310.06
sample	M-018070-00	NM_173685	FLJ32440	79.36	54.06	404.78	627.67	67.62	55.12	284.24	283.49
rf	NA	NA	NA	111.26	119.19	103.81	101.55	99.91	98.17	86.32	118.87
rf	NA	NA	NA	108.71	102.71	86.48	63.29	117.79	110.14	124.8	107.86
rf	NA	NA	NA	114.28	86.32	117.18	119.09	107.04	96.2	90.94	90.44
rf	NA	NA	NA	104.95	102.09	121.59	128.43	122.98	96.3	114.59	103.34
sample	M-032065-00	NM_207387	FLJ35696	95.69	45.37	279.9	434.22	134.71	100.44	256.48	248.87
sample	M-016929-00	NM_152418	FLJ35775	96.88	43.02	150.2	256.94	86.66	64.95	348.39	442.61
sample	M-016103-00	NM_153260	FLJ36812	218.88	34.53	301.94	409.75	126.89	52.72	404.62	394.84
sample	M-016893-00	NM_152374	FLJ38984	97.88	66.98	328.16	608.72	111.86	77.45	306.91	328.48
sample	M-020175-01	NM_001457	FLNB	117.97	82.79	444	802.35	96.85	84.39	314.6	294.43
sample	M-017026-02	NM_144966	FREM1	76.63	84.86	222.51	426.33	110.33	67.99	215.1	225.21
sample	M-016219-01	NM_006360	GA17,EIF3M	59.44	25.09	222.79	293.39	80.86	9.95	105.2	135.51
sample	M-019489-01	NM_003943	GENX-3414	78.58	82.41	707.4	1543.08	75.08	48.15	176.94	202.46
sample	M-012698-02	NM_005267	GJA8	92.21	50.9	88.32	118.01	87.89	77.57	66.88	52.69
sample	M-017241-00	NM_005273	GNB2	95.29	118.17	227.25	440.52	84.48	90.07	341.99	528.44
sample	M-009875-01	NM_015696	GPX7	60.05	42.12	393.82	694.78	75.62	44.97	398.31	346.48
sample	M-007918-01	NM_138690	GRIN3B	101.49	61.15	359.63	629.6	96.71	93.07	394.17	347.45
sample	M-016207-02	NM_024736	GSDMDC1	61.79	66.5	252.65	573.69	77.16	92.84	183.06	191.16
sample	M-019646-01	NM_002096	GTF2F1	86.42	84.89	261.82	425.27	106.33	95.7	505.06	528.52
sample	M-017726-00	NM_002103	GYS1	78.19	63.29	220.84	228.84	103.33	80.85	211.42	138.44
sample	M-005626-01	NM_001525	HCRTR1	60.46	46.9	201.86	366.17	136.76	76.37	308.81	355.43
sample	M-019213-01	NM_175571	HIAN6	77.35	36.18	169.1	217.02	65.4	71.26	239.49	181.74
sample	M-013610-01	NM_003325	HIRA	70.34	91.44	311.65	833.08	94.97	93.91	147.67	100.39
sample	M-011450-00	NM_003530	HIST1H3D	80.07	62.18	292.32	646.77	128.38	95.5	120.11	141.08
sample	M-019232-00	NM_175065	HIST2H2AB	53.17	57.36	136.97	167.47	72.39	27.75	279.87	464.93
atm_atr_otnt	NA	NA	NA	649.47	1197.92	782.73	1579.35	111.4	107.12	533.23	913.31
atm_atr_otnt	NA	NA	NA	588.71	1096.57	738.72	1411.1	124.76	98.61	617.14	1040.76
atm_atr_otnt	NA	NA	NA	562.96	1251.94	692.43	1252.74	106.3	106.97	597.07	997.49
atm_atr_otnt	NA	NA	NA	612.94	1161.51	564.47	1255.45	121.83	88.92	586.43	979.81
sample	M-011686-01	NM_002120	HLA-DOB	77.77	58.21	170.48	243.97	70.89	84.11	564.88	489.72
sample	M-013204-01	NM_022555	HLA-DRB3	44.32	8.86	163.92	231.12	71.03	44.85	482.12	427.3
sample	M-011932-01	NM_138730	HMGN3	103.54	61.44	187.72	344.03	110.61	74	161.6	158.29
sample	M-019347-01	NM_194247	HNRNPA3	88.48	30.31	65.24	46.1	71.94	57.83	191.3	123.76
sample	M-008221-02	NM_002136	HNRPA1	90.84	102.89	80.02	117.99	103.62	99.81	461.03	463.67
sample	M-008216-01	NM_003806	HRK	55.46	48.33	192.63	298.9	124.14	42.2	262.45	162.03
sample	M-011944-01	NM_004807	HS6ST1	122.5	87.87	241.34	429.64	127.21	88.27	392.49	313.64
sample	M-015065-01	NM_152584	HSFY1	98.09	75.57	65.3	64.85	103.72	78.89	212.85	284.6
sample	M-013799-00	NM_021222	HTCD37	88.76	61.21	313.3	446.96	128.9	72.57	584.59	446.44
sample	M-005639-04	NM_000867	HTR2B	83.61	80.34	98.2	100.6	101.91	75.01	129.1	120.99
sample	M-008294-00	NM_005896	IDH1	123.74	140.38	258.76	517.13	93.26	123.73	296.97	299.01
sample	M-006465-02	NM_005532	IFI27	78.08	46.29	179.21	263.79	71.71	79.8	477.12	479.28
sample	M-019655-01	NM_002170	IFNA8	107.37	146.98	596.26	1196.95	92.2	91.72	206.21	220.43
sample	M-005066-01	NM_000572	IL10	145.2	94.08	288.69	584.57	147.32	132.64	512.46	481.37
sample	M-020212-01	NM_014652	IPO13	83.12	83.4	466.24	1013.67	132.7	103.7	252.97	289.46
sample	M-008008-01	NM_000632	ITGAM	102.81	83.89	228.39	433.91	113.69	86.59	116.01	101.74
sample	M-003144-03	NM_005546	ITK	120.59	109.8	256.2	567.58	93.04	105.09	505.99	520.2
sample	M-028871-01	NM_198455	KIAA0543	94.77	72.65	84.18	103.68	119.61	85.53	175.52	226.53
sample	M-018897-01	NM_015070	KIAA0853,ZC3H13	70.5	65.89	345.36	707.84	78.26	98.01	458.21	929.6
sample	M-010279-01	NM_014996	KIAA1069	101.18	104.63	151.7	281.24	100.36	94.13	419.56	376.54
atm_atr_otnt	NA	NA	NA	486.54	1021.66	691.74	1445.07	82.6	95.52	538.01	811.84
atm_atr_otnt	NA	NA	NA	584.42	1073.46	605.15	1208.82	106.01	94.45	588.44	803.63
atm_atr_otnt	NA	NA	NA	600.91	1078.99	616.59	1399.16	91.26	72.36	600.38	1088.92
atm_atr_otnt	NA	NA	NA	566.85	1147.96	707.4	1294.28	88.38	88.05	598.56	1017.28
sample	M-025003-01	NM_020721	KIAA1210	89.83	54.06	323	578.49	93.11	108.41	368.26	438.78
sample	M-023101-01	NM_020943	KIAA1604	209.58	185.67	248.03	416.87	146.26	59.95	104.53	59.94
sample	M-014917-01	NM_032550	KIAA1914	59.96	79.96	441.61	794.2	104.67	82.09	192.56	268.67
sample	M-008345-03	NM_032559	KIF2B	103.37	120.34	311.6	655.66	84.15	87.23	429.43	390.3
sample	M-008559-01	NM_004984	KIF5A	110.73	118.44	307.02	536.57	83.56	92.92	488.57	475.14
sample	M-011067-01	NM_000424	KRT5	102.59	140.15	234.19	522.32	68.68	79.71	248.37	205.46
sample	M-019016-01	NM_178351	LCE1C	71.18	85.1	321.52	650.67	98.83	72.85	416.73	442.38
sample	M-012232-00	NM_006149	LGALS4	89.64	26.04	162.09	211.65	74.81	66.57	241.47	243.58
sample	M-010582-01	NM_024119	LGP2	94.96	84.1	315.91	725.82	94.14	70.99	135.55	123.94
sample	M-007730-02	NM_002314	LIMK1	51.04	44.27	137.26	142.76	70.46	87.44	191.64	180.68
sample	M-004978-01	NM_005572	LMNA	72.93	93.77	220.47	523.12	106.67	107.4	398	483.14
sample	M-190588-00	XM_003960147	LOC101060402	76.3	39.41	36.29	32.52	85.73	31.65	102.97	78.01
sample	M-015859-01	NM_145239	LOC112476	66.79	76.76	114.02	150.08	90.57	79.77	419.39	295.5
sample	M-025925-00	NM_198401	LOC157567	90.67	62.69	145.05	259.36	107.87	103.57	244.61	268.52
sample	M-021859-02	NM_207356	LOC339448	97.43	132.31	94.81	178.03	105.31	115.54	267.05	301.47
sample	M-023824-01	NM_001080456	LOC342933	85.91	63.87	93.48	76.95	98.64	77.07	72	49.05
sample	M-024158-01	NM_001012982	LOC345222	113.1	110.3	569.89	1043.19	83.26	95.68	243	212.59
sample	M-027599-01	NM_001024594	LOC388722	88.68	71.46	480.58	1070.08	90.28	84.81	172.81	221.22
sample	M-031928-01	NM_203376	LOC388730,TMEM81	160.11	106.6	289.5	448.63	115.96	124.63	275.72	387.49
sample	M-028918-01	NM_001008395	LOC389541	49.69	40.19	105.67	134.3	70.86	52.37	186.58	207.42
atm_atr_otnt	NA	NA	NA	554.96	1052.2	655.8	1335.8	82.62	90.98	609.34	984
atm_atr_otnt	NA	NA	NA	601.99	1024.75	576.71	1173.57	101.45	95.15	631.16	869.55
atm_atr_otnt	NA	NA	NA	576.58	1172.9	630.8	1394.48	109.1	90.61	634.3	1103.25
atm_atr_otnt	NA	NA	NA	546.85	952.17	610.65	1213.51	106.22	91.14	637.48	1115.28
sample	M-028597-01	NM_014702	LOC401272	83.94	58.43	102.81	111.21	93.82	63.55	275.39	244.26
sample	M-009435-01	NM_015983	LOC51619	85.07	46.6	137.87	191.24	126.74	89.91	181.23	138.93
sample	M-016548-01	NM_138770	LOC90557	71.71	68.87	174.11	230.23	86.03	83.89	242.08	363.12
sample	M-018483-01	NM_178124	LOC91966	73.5	50.07	56.42	37.87	84.44	98.5	258.3	368.96
sample	M-018629-01	NM_032832	LRP11	86.5	42.81	376.81	573.15	85.73	86.81	211.73	218.13
sample	M-031903-01	NM_205545	LYPD2	59.4	117.43	256.23	617.75	52.96	85.18	537.67	634.92
sample	M-011079-00	NM_000239	LYZ	119.38	84.61	205.26	377.45	145.8	98.2	220.31	288.57
sample	M-017366-00	NM_005364	MAGEA8	98.97	83.29	811.86	2022.34	115.5	81.91	499.35	715.42
sample	M-019094-00	NM_002364	MAGEB2	79.74	43.44	315.65	564.15	76.58	34.03	431.83	307.7
sample	M-011327-00	NM_002370	MAGOH	70.58	26.51	172.1	288.85	100.35	70.08	221.81	154.84
sample	M-003789-03	NM_006724	MAP3K4	82.7	68.55	278.37	687.24	65.19	80.1	318.19	481.85
sample	M-003589-02	NM_006575	MAP4K5	107.29	39.45	190.75	285.12	97.18	125.64	545.47	572.72
sample	M-011554-01	NM_003925	MBD4	103.23	110.09	203.8	360.24	99.63	117.78	173.86	164.96
sample	M-015373-00	NM_018388	MBNL3	81.23	35.84	399.45	673.89	144.96	33.32	209.69	130.22
sample	M-030446-02	NM_015154	MESDC2	90.5	56.85	130.62	211.16	105.31	82.01	352.86	401.19
sample	M-011332-00	NM_002406	MGAT1	116.05	62.91	245.47	324.92	94.82	83.82	180.14	208.61
sample	M-015088-00	NM_033212	MGC10992	89.82	52.58	365.57	508.12	147.4	99.91	557.22	528.74
sample	M-015455-01	NM_144716	MGC23918	96.84	32.87	241.81	392.29	105.45	60.24	139.2	97.76
sample	M-018424-00	NM_024339	MGC2655	106.4	83.53	538.62	1205.27	98.25	83.21	686.78	875.18
sample	M-009475-02	NM_002413	MGST2	93.5	58.96	88.19	76.8	97.07	69.19	137.08	156.6
atm_atr	NA	NA	NA	173.76	144.84	185.41	266.64	87.05	73.75	450.28	763.51
atm_atr	NA	NA	NA	156.35	195.03	166.97	197.37	111.91	82.42	510.47	933.74
atm_atr	NA	NA	NA	150.59	143.56	172.05	261.08	97.96	89.63	621.29	1042.2
atm_atr	NA	NA	NA	144.39	165.55	172.46	274.71	134.78	93.32	613.17	864.18
sample	M-005965-02	NM_021801	MMP26	122.1	63.57	124.1	115.45	132.93	98.32	243.04	329.3
sample	M-012940-00	NM_016071	MRPS33	65.48	54.61	159.02	294.35	88.42	93.32	252.5	323.12
sample	M-019052-01	NM_033281	MRPS36	101.88	52.9	116.47	106.41	128.19	87.02	375.77	426.81
sample	M-013580-00	NM_015971	MRPS7	133.63	99.16	156.96	236.56	106.67	97.86	119.98	136.75
sample	M-012728-00	NM_005954	MT3	72.29	60.44	237.19	427.19	89.2	64.83	349.4	454.68
sample	M-009539-01	NM_002451	MTAP	95.37	89.45	110.66	188.2	107.2	95.79	287	332.43
sample	M-009633-02	NM_139242	MTFMT	85.43	93.3	98.78	161.42	79.2	77.05	160.37	165.52
sample	M-012816-01	NM_012333	MYCBP	62.43	71.14	170.12	375.47	99.67	86.28	267.76	383.16
sample	M-012646-01	NM_002472	MYH8	89.46	64	118.18	103.01	88.23	102	83.6	82.02
sample	M-022928-01	NM_001080527	MYO7B	116.38	75.82	136.29	90.36	138.91	91.55	187.99	177.78
sample	M-025327-01	XM_166571	NACAD	90.45	94.75	159.88	320.06	106.63	100.43	155.61	189.41
sample	M-180696-00	NM_000265	NCF1	61.96	69.16	53.3	107.25	51.36	66.96	210.96	207.33
sample	M-011128-01	NM_000631	NCF4	96.63	78.33	642.99	1388.14	100.5	86.03	397.94	488.78
sample	M-017227-00	NM_138704	NDNL2	87.21	23.95	600.32	1236.94	103.8	112.93	212.34	207.24
sample	M-003917-02	NM_181831	NF2	25.5	11	76.67	49.81	62.08	63.21	308.4	321.46
sample	M-017671-01	NM_004148	NINJ1	69.24	40.53	171.99	241.82	90.61	32.27	212.26	217.56
sample	M-015170-00	NM_052946	NOSTRIN	86.69	82.81	199.19	375.12	101.91	82.83	293.14	218.55
sample	M-008644-00	NM_004646	NPHS1	74.2	54.8	121	218.25	101.03	104.56	348.76	362.64
sample	M-019484-02	NM_001024629	NRP1	109.48	111.63	103.43	65.84	118.91	90.88	196.09	281.16
sample	M-007157-01	NM_145080	NSMCE1	132.67	135.79	965.69	2240.65	104.64	97.9	326.25	314.13
atm_atr	NA	NA	NA	148.36	175.7	184.9	293.32	97.4	97.52	508.81	886.46
atm_atr	NA	NA	NA	128.81	141.29	164.73	237.32	102.79	90.82	530.64	888.55
atm_atr	NA	NA	NA	125.1	136.55	181.54	312.54	135.49	100.38	616.81	991.46
atm_atr	NA	NA	NA	121.62	135.29	159.77	213.87	131.41	102.44	581.31	921.99
sample	M-009076-00	NM_177533	NUDT14	84.97	58.01	220.06	411.66	93.55	98.73	349.05	267.43
sample	M-005283-00	NM_005124	NUP153	65.97	48.56	203.03	343.82	126.9	67.44	416.1	417.62
sample	M-012132-00	NM_005796	NUTF2	102.91	30.03	294.87	478.18	171	16.3	335.88	172.58
sample	M-017194-00	NM_013248	NXT1	172.44	137.14	821	1543.61	135.2	88.34	251.13	143.72
sample	M-019111-00	NM_181672	OGT	83.45	16.75	173.88	288.31	80.89	61.35	407.28	355.74
sample	M-032483-00	NM_001005503	OR11G2	204.41	255.91	260.02	377.76	262.94	227.68	278.71	219.6
sample	M-032433-01	NM_001005272	OR4A5	86.89	146.79	246.4	469.99	125.2	98.25	230.12	225.76
sample	M-032461-00	NM_001005470	OR4B1	91.72	92.38	536.84	1172.76	93.93	118.16	249.84	309.65
sample	M-030034-01	NM_001004726	OR4X1	114.53	28.07	162.24	242.5	111.1	75.45	472.51	277.02
sample	M-011942-00	NM_004802	OTOF	93.15	57.22	239.11	407.79	153.45	105.49	504.56	755.56
sample	M-005741-01	NM_148962	OXER1	64.14	60.46	744.8	1754.3	66.17	59.92	393.48	458.87
sample	M-020239-01	NM_207170	P29	80.85	64.87	232.56	616.46	120.34	98.63	330.8	356.84
sample	M-010027-02	NM_002571	PAEP	123.29	108.4	150.89	239.14	105.58	94.41	142.28	137.62
sample	M-008583-02	NM_000437	PAFAH2	200.64	170.04	177.16	325.81	117.86	110.23	274.06	170.36
sample	M-014997-03	NM_032789	PARP10	105.57	77.85	168.54	248.52	94.87	80.08	663.7	464.99
sample	M-020349-01	NM_019088	PD2	76.31	44.6	355.26	663.35	66.57	34.73	230.91	200.76
sample	M-011749-00	NM_002608	PDGFB	111.38	68.01	353.44	443.76	151.03	95.86	376.08	356.54
sample	M-005070-02	NM_003681	PDXK	118.87	153.68	210.93	329.9	130.07	142.81	247.02	242.89
sample	M-011350-00	NM_002616	PER1	73.14	85.46	160.44	163.56	85.88	96.26	349.55	511.96
sample	M-012594-01	NM_002857	PEX19	83.08	108.07	114.6	86.69	116.35	88.45	165.58	214.11
atm_atr	NA	NA	NA	179.22	244.9	206.74	403.19	102.87	83.81	485.39	855.23
atm_atr	NA	NA	NA	163.43	219.13	211.2	338.86	120.15	90.03	508.81	840.04
atm_atr	NA	NA	NA	129.06	154.79	177	313.26	117.09	94.54	588.94	901.43
atm_atr	NA	NA	NA	140.83	127.4	167.56	271.06	113.13	94.71	612.99	831.81
sample	M-016914-02	NM_001025436	PF20	105.69	78.36	118.34	100.78	136.84	106.85	284.51	347.36
sample	M-017610-00	NM_170753	PGBD3	68.63	80.43	507.13	1184.02	88.42	74.08	594.19	764.36
sample	M-025063-01	NM_030948	PHACTR1	94.5	101.02	188.56	313.7	131.87	96.28	149.37	161.4
sample	M-014987-01	NM_032758	PHF5A	51.43	88.66	250.41	615.55	78.57	55.43	262.1	159
sample	M-003291-03	NM_006221	PIN1	87.09	85.05	106.68	151.33	75.77	95.18	268.26	193.24
sample	M-003945-03	NM_201378	PLEC1	121.16	87.2	175.75	210.61	122.05	95.78	271.37	292.27
sample	M-021132-01	NM_018049	PLEKHJ1	92.75	73.22	87.81	60.23	120.88	65.28	249.14	353.3
sample	M-023203-01	NM_014798	PLEKHM1	93.8	66.66	69.91	99.2	86.36	111.13	191.11	199.39
sample	M-003257-02	NM_004073	PLK3	80.53	49.54	269.18	562.61	116.68	60.2	531.54	549.96
sample	M-031513-01	NM_012401	PLXNB2	74.53	51.83	151.13	166.73	113.87	93.85	166.7	167.2
sample	M-010653-02	NM_014287	PM5	130.16	164.53	133.07	132.92	101.8	76.82	326.15	293.26
sample	M-009715-01	NM_018129	PNPO	79.65	65.68	78.24	61.46	85.73	82.94	220.16	206.51
sample	M-019659-01	NM_007215	POLG2	110.93	83.2	298.49	703.98	107.58	129.13	220.93	187.9
sample	M-009613-00	NM_022825	PORCN	95.46	64.97	260.11	610.82	85.99	76.24	141.88	105.52
sample	M-008718-00	NM_018444	PPM2C	98.22	45.41	220.63	344.63	113.68	116.77	212.51	150.52
sample	M-019912-01	NM_005134	PPP4R1	95.15	106.58	138.04	211.2	83.93	91.17	223.32	158.76
sample	M-004877-02	NM_002765	PRPS2	98.8	61.98	405.04	685.32	94.27	101.44	153.04	211.95
sample	M-011367-00	NM_002815	PSMD11	215.27	166.36	300.92	329.47	526.93	208.15	373.84	278.97
sample	M-003528-02	NM_175847	PTBP1	63.84	31.26	115.51	131.19	80.27	59.18	510.01	424.89
sample	M-005711-02	NM_000955	PTGER1	59.63	26.3	115.76	148.52	87.35	79.6	301.77	294.02
otnt	NA	NA	NA	101.72	108.2	110.01	137.87	111.95	105.57	129.09	147.64
otnt	NA	NA	NA	105.09	116.81	103.89	77.86	105.04	99.24	160.79	143.28
otnt	NA	NA	NA	109.29	111.66	128.92	133.92	104.6	101.97	151.23	163.87
otnt	NA	NA	NA	93.17	109.87	121.08	138.06	91.46	86.62	137.11	114.14
sample	M-005714-00	NM_000958	PTGER4	95.24	90.15	103.77	121.26	139.87	114.89	285.16	299.72
sample	M-010619-01	NM_020440	PTGFRN	103.34	56.5	187.77	203.42	130.8	91.97	545.95	717.29
sample	M-011759-01	NM_002874	RAD23B	87.77	92.99	292.6	684.22	127.87	119.51	330.14	390.87
sample	M-010081-02	NM_021033	RAP2A	56.78	29.43	92.92	131.47	102.09	119.32	368.73	397.67
sample	M-009052-00	NM_002886	RAP2B	86.69	102.26	578.96	992.9	91.35	96.1	501.18	573.16
sample	M-010585-02	NM_182664	RASSF5	98.04	69.47	168.52	240.94	102.81	99	552.85	552.65
sample	M-010559-01	NM_004260	RECQL4	85	34.93	139.67	163.09	53.87	38.78	102.15	102.49
sample	M-006935-01	NM_001098527	RFPL2	54.98	79.02	84.46	68.93	67.06	84.97	286.84	249.23
sample	M-009419-00	NM_003834	RGS11	59.86	62.99	274.28	724.79	78.38	75.55	406.85	412.15
sample	M-008390-01	NM_006912	RIT1	81.21	62.07	311.59	614.34	127.66	105.69	341.75	479.47
sample	M-015969-01	NM_000326	RLBP1	58.72	53.87	504.62	1006.19	80.42	63.49	581.97	978.92
sample	M-006557-03	NM_002938	RNF4	106.37	61.92	1317.21	3200.01	95.92	77.73	391.83	220.56
sample	M-006402-00	NM_005500	SAE1	113.72	59.79	681.34	1599	153.12	98.23	164.02	154.7
sample	M-013911-01	NM_015589	SAMD4	114.53	93.01	108.92	157.44	103.57	86.4	235.08	276.58
sample	M-015634-02	NM_024077	SECISBP2	91.15	99.08	188.25	258.75	117.6	97.63	399.54	521.38
sample	M-017707-02	NM_004568	SERPINB6	70.25	56.49	52.93	57.79	100.92	116.91	177.27	143.71
sample	M-003027-05	NM_005627	SGK	133.51	91.17	156.68	193.82	96.37	90.71	241.32	196.49
sample	M-008082-02	NM_021805	SIGIRR	99.63	77.35	138.42	162.37	86.44	74.74	269.68	168.9
sample	M-017179-00	NM_030813	SKD3	60.79	59.03	252.99	512.52	73.68	60.51	158.86	138.5
sample	M-003927-02	NM_003036	SKI	113.53	92.61	104.05	143.58	98.39	121.02	278.21	197.82
otnt	NA	NA	NA	95.79	114.45	94.41	140.56	86.95	90.5	124.37	145.25
otnt	NA	NA	NA	106.1	98.82	125.72	119.67	114.31	92.6	137.09	110.91
otnt	NA	NA	NA	89.94	78.05	120.87	142	131.67	106.47	133.43	121.45
otnt	NA	NA	NA	99.83	102.51	111.29	137.14	142.6	97.72	139.5	127.65
sample	M-007452-00	NM_002555	SLC22A18	241.26	51.35	206.12	225.61	191.08	81.37	414.28	375.45
sample	M-007478-03	NM_001126122,NM_021734	SLC25A19	94.68	103.62	93.07	167.55	84.36	106.98	109.36	87.76
sample	M-007509-01	NM_006516	SLC2A1	121.15	123.23	203.86	351.86	98.61	61.15	611.26	674.06
sample	M-007547-00	NM_024881	SLC35E1	97.26	83.45	261.72	415.99	84.41	88.49	340.82	502.16
sample	M-007593-00	NM_000453	SLC5A5	134.43	135.5	370.85	682.76	111.1	76.56	370.1	374.6
sample	M-007372-01	NM_014037	SLC6A16	151.54	111.48	125.28	157.74	162.51	113.77	396.29	302.77
sample	M-007640-00	NM_020208	SLC6A20	70.28	97.05	370.85	921.35	94.09	56.84	270.36	352.13
sample	M-004953-01	NM_003486	SLC7A5	32.94	27.09	143.65	195.84	89.84	66.64	82.16	75.1
sample	M-007439-00	NM_005075	SLCO1A2	56.9	44.32	244.24	405.55	90.98	144.41	72.98	90.38
sample	M-009459-02	NM_001003802,NM_003078	SMARCD3	127.35	75.34	159.98	176.72	104.4	114.13	274.23	275.73
sample	M-014117-01	NM_015110	SMC5L1	65.83	57.71	358.38	680.79	111.69	99.11	579.48	843.75
sample	M-018408-01	NM_024624	SMC6L1	100.39	86.41	738.59	1282.98	123.03	91.29	381.44	481.38
sample	M-021129-01	NM_018225	SMU1	275.17	196.96	435.22	526.21	605.17	319.65	521.42	176.5
sample	M-011935-00	NM_004782	SNAP29	106.11	138.11	770.06	1895.62	102.02	109.37	304.48	451.29
sample	M-018811-02	NM_003089	SNRP70	94.26	86.59	254.45	786.2	484.68	725.25	276.3	278.31
sample	M-020142-01	NM_006434	SORBS1	109.31	93.65	251.72	402.38	108.83	112.45	319.21	274.41
sample	M-007163-01	NM_182700	SP8	71.45	25.26	279.19	405.82	69.1	47.36	442.46	376.31
sample	M-004831-00	NM_020126	SPHK2	68.17	16.47	175.13	208.97	117.45	63.13	305.58	337.66
sample	M-020096-01	NM_005988	SPRR2A	105.04	78.15	117.47	115.31	130.99	100.39	142.58	74.77
sample	M-027339-00	NM_005841	SPRY1	75.12	67.66	113.51	224.46	86.71	96.81	171.71	228.08
otnt	NA	NA	NA	96.93	96.7	125.8	111.97	117.16	99.47	143.07	151.42
otnt	NA	NA	NA	107.93	76.18	123.49	126.4	86.1	107.95	139.07	140.88
otnt	NA	NA	NA	103.39	108.67	129.48	102.43	126.55	100.01	168.55	168
otnt	NA	NA	NA	106.05	104.63	93.93	125.89	110.46	87.18	125.82	99.06
sample	M-004054-01	NM_001008910	STK16	116.4	61.85	188.4	356.55	95.63	98.13	480.95	438.64
sample	M-004634-01	NM_145001	STK32A	71.4	77.95	248.94	393.83	84	105.57	236.26	308.77
sample	M-019713-00	NM_006949	STXBP2	83.23	102.26	166.2	239.47	129.21	89.74	326.82	427.05
sample	M-012877-00	NM_006704	SUGT1	82.15	74.6	145.92	254.68	148.62	129.3	139.4	210.92
sample	M-016450-01	NM_001005849	SUMO2	92.1	100.04	144.17	223.39	120.48	79.83	171.87	164.33
sample	M-019171-00	NM_003176	SYCP1	95.47	115.92	188.95	350.5	122.02	116.24	254.65	287.07
sample	M-019259-01	NM_182910	SYNE2	106.26	85.77	547.76	1145.73	108.53	87.59	274.73	348
sample	M-032503-02	NM_001040709	SYPL2	113.07	60.63	245.65	312.53	76.58	78.77	341.58	262.99
sample	M-018482-01	NM_177963	SYT12	83.74	63.19	63.59	32.2	55.61	94.39	150.74	202.93
sample	M-011468-02	NM_003564	TAGLN2	82.28	90.98	99.21	170.45	94.09	99.94	215	130.74
sample	M-011789-00	NM_152295	TARS	81.67	64.68	114.8	140.17	81.23	74.77	187.96	172.28
sample	M-014821-01	NM_032258	TBC1D3F,TBC1D3	79.88	35.04	97.95	55.86	88.95	88.58	184.2	188.9
sample	M-020097-00	NM_005997	TCFL1	120.41	125.68	115.08	166.25	115.84	119.53	239.89	180.42
sample	M-003177-03	NM_003215	TEC	75.09	63.82	211.26	384.46	115.99	147.92	221.39	249.11
sample	M-006348-03	NM_001042425	TFAP2A	79.97	104.23	170.02	228.58	93.64	83.45	217.21	208.86
sample	M-003716-02	NM_003226	TFF3	100.77	73.29	78.89	71.43	112.76	105.99	408.83	443.86
sample	M-003929-02	NM_004612	TGFBR1	110.55	98.67	175.39	259.53	120.08	91.49	100.47	56.2
sample	M-025006-01	NM_020449	THOC2	97.83	99.61	361.78	714.19	115.61	78.44	455.96	655.38
sample	M-027086-01	XM_941994	TMEM132C	87.04	88.15	116.61	131.52	125.47	102.13	333.29	251.39
sample	M-015288-00	NM_030969	TMEM14B	60.21	11.69	222.02	382.06	61	73.74	420.38	521.56
otnt	NA	NA	NA	88.11	83.76	108.26	88.42	105.28	106.87	115.72	112.28
otnt	NA	NA	NA	81.91	63.2	98.95	124.68	129.37	104.7	138.31	176.88
otnt	NA	NA	NA	86.66	83.09	89.37	112.92	116.64	110.56	146.48	125.46
otnt	NA	NA	NA	101.22	131.06	123.79	129.18	106.46	112.51	145.66	156.69
sample	M-014718-01	NM_031418	TMEM16C	101.38	105.16	528.1	1329.86	60.91	60.12	267.84	300.55
sample	M-023574-01	NM_001042575	TMPRSS7	48.47	57.28	109.33	37.43	59.96	42.46	279.37	308.06
sample	M-008096-00	NM_003820	TNFRSF14	99.91	60.44	89.59	117.29	136.66	99.41	180.9	150.07
sample	M-017577-01	NM_003807	TNFSF14	63.23	42.88	180.07	314.99	89.06	103.35	173.24	118.31
sample	M-021879-01	NM_022093	TNN	112.57	71.23	483.26	827.72	73.04	77.69	337.44	252.65
sample	M-017809-01	NM_003284	TNP1	227.01	253.99	585.34	1358.34	96.22	95.45	540.71	451.68
sample	M-004239-02	NM_001067	TOP2A	80.13	0	240.77	246.69	135.88	10.03	468.83	758.33
sample	M-003108-02	NM_033550	TP53RK	86.99	64.62	97.01	129.92	76.39	64.13	106.92	86.89
sample	M-009776-02	NM_000365	TPI1	115.29	94.96	136.98	185.52	159.29	88.17	204.21	190.79
sample	M-006057-02	NM_012217	TPSD1	100.38	74.33	388.03	580.14	149.29	100.46	166.56	159.12
sample	M-003549-01	NM_006292	TSG101	108.78	119.83	226.51	413.34	92.32	99.46	485.24	358.96
sample	M-010325-04	NM_178014	TUBB	83.76	69.2	61.98	83.37	114.48	116.54	214.18	232.56
sample	M-009134-02	NM_182697	UBE2H	85.58	84.73	106.34	143.61	128.19	110.12	137.38	127.47
sample	M-008494-02	NM_018314	UEVLD	75.07	63.69	596.2	1236.39	123.8	114.2	348.05	561.46
sample	M-006977-01	NM_001048201	UHRF1	137.71	89.19	554.67	984.43	129.63	100.25	467.17	442.01
sample	M-015898-00	NM_025217	ULBP2	74.81	77.46	326.35	625.41	105.88	98.95	204.98	193.41
sample	M-010628-01	NM_003728	UNC5C	93.15	98.68	287.97	621.63	105.63	98.92	528.17	492.35
sample	M-031908-01	NM_205854	UNQ541	115.59	86.38	300.92	481.3	101.13	59.2	184.44	167.84
sample	M-032278-00	NM_006830	UQCR	89.23	109.98	248.18	417.02	98.77	84.33	282.07	366.56
empty well	NA	NA	NA	89.42	58.85	114.38	135.44	76.47	126.61	79.48	69.09
sitopo2	NA	NA	NA	63.61	13.63	222.9	495.26	91.13	12.13	227.61	432.96
sitopo2	NA	NA	NA	108.43	34.7	249.63	475.05	108.42	22.36	357.83	709.5
sitopo2	NA	NA	NA	79.69	16.75	215.95	322.93	56.38	0	366.8	666.38
sitopo2	NA	NA	NA	65.52	15.24	137.05	310.58	79.04	17.59	345.72	649.43
sample	M-006086-01	NM_032557	USP38	106.94	72.56	149.67	242.04	110.02	107.46	232.92	266.48
sample	M-006087-01	NM_006590	USP39	79.69	57.09	317.83	750.83	50.47	54.2	627.82	384.55
sample	M-009861-01	NM_025076	UXS1	87.32	76.92	257.52	521.07	93.36	126.9	303.26	356.53
sample	M-012384-01	NM_007128	VPREB1	84.28	55.55	156.86	222.01	93	111.59	175.35	165.36
sample	M-017408-00	NM_145652	WFDC5	118.45	127.54	290.62	582.34	100.08	117.62	559.9	514.79
sample	M-012156-00	NM_005663	WHSC2	86.64	101.95	172.55	291.13	103.68	93.61	300.65	275.05
sample	M-008538-00	NM_033131	WNT3A	105.21	101.52	108.9	123.66	95.35	86.51	267.71	274.77
sample	M-017323-02	NM_152857	WTAP	81.8	72.69	157.02	265.53	126.15	78.4	335.78	580.71
sample	M-014000-00	NM_020750	XPO5	117.24	121.56	135.72	168.16	98.83	80.66	455.71	403.22
sample	M-006793-01	NM_005108	XYLB	95.96	99.29	84.88	131.53	103.15	76.75	112.49	114.04
sample	M-020934-02	NM_015872	ZFP67	83.74	70.68	96.74	107.31	99.1	90.47	189.19	131.33
sample	M-012658-01	NM_021964	ZNF148	114.34	129.09	194.01	352.7	90.91	86.48	108.87	78.1
sample	M-023833-01	NM_001085384	ZNF154	119.4	122.08	953.05	2320.17	110.59	101.44	443.23	653.05
sample	M-004987-00	NM_006526	ZNF217	96.79	91.44	284.66	603.15	92.77	83.79	355.35	322.49
sample	M-019147-01	NM_015919	ZNF226	68.12	54.12	100.92	142.58	78.79	33.81	425.03	370.26
sample	M-025840-01	NM_020863	ZNF406	103.6	68.4	102.38	128.38	88.83	85.64	317.97	381.02
sample	M-007133-00	NM_152412	ZNF572	84.1	90.46	263.09	792	75.43	87.51	440.32	479.66
empty well	NA	NA	NA	107.3	99.94	102.64	124.76	120.85	150.59	116.89	93.61
sample	M-020953-01	NM_016089	ZNF589	66.33	76.71	579.18	1291.08	96.44	74.3	269.37	387.49
empty well	NA	NA	NA	87.72	93	111.77	117.69	83.63	110.34	63.54	77.08
