# Supplementary material for: A genome-wide RNAi screen identifies the SMC5/6 complex as a non-redundant regulator of a Topo2a-dependent G2 arrest
Source: Nucleic Acids Res. 2018 Dec 24;47(6):2906–21. doi: 10.1093/nar/gky1295 (PMC6451093; doi:10.1093/nar/gky1295)
Supplement: Supplementary Data [file gky1295_supplemental_files.zip › Table S5 Extended counter-screen, related to Figure1.xlsx]

## Sheet: Deconvoluted Screen
	Table S5 Deconvoluted Screen Results, related to Figure 1
wellAnno	Well.Contents	GeneID	Target.Symbol, hits highlighted in yellow	Arrayscan-Normalised MI RPE1 cells ICRF193+Nocodazole
sample	D-008366-02	NM_033068	ACPT	168.69
sample	D-008366-03	NM_033068	ACPT	44.6
sample	D-008366-05	NM_033068	ACPT	61.81
sample	D-008366-06	NM_033068	ACPT	59.77
sample	D-022416-01	NM_207517	ADAMTSL3	51.87
sample	D-022416-02	NM_207517	ADAMTSL3	91.62
sample	D-022416-03	NM_207517	ADAMTSL3	393.22
sample	D-022416-04	NM_207517	ADAMTSL3	53.8
sample	D-011930-01	NM_004231	ATP6V1F	150.58
sample	D-011930-03	NM_004231	ATP6V1F	41.1
sample	D-011930-04	NM_004231	ATP6V1F	310.1
sample	D-011930-18	NM_004231	ATP6V1F	76.67
sample	D-015289-01	NM_020235	BBX	14.03
sample	D-015289-02	NM_020235	BBX	30.1
sample	D-015289-03	NM_020235	BBX	109.31
sample	D-015289-04	NM_020235	BBX	468.61
sample	D-009049-01	NM_152414	BHLHB5	76.44
sample	D-009049-02	NM_152414	BHLHB5	153.34
sample	D-009049-03	NM_152414	BHLHB5	654.99
sample	D-009049-04	NM_152414	BHLHB5	401.59
sample	D-012580-01	NM_001487	BLOC1S1	33.28
sample	D-012580-02	NM_001487	BLOC1S1	48.78
sample	D-012580-03	NM_001487	BLOC1S1	25.2
sample	D-012580-04	NM_001487	BLOC1S1	702.28
sample	D-018420-01	NM_173481	C19ORF21	67.05
sample	D-018420-02	NM_173481	C19ORF21	511.47
sample	D-018420-03	NM_173481	C19ORF21	89.23
sample	D-018420-04	NM_173481	C19ORF21	69.52
sample	D-015265-01	NM_080739	C20ORF141	1048.65
sample	D-015265-02	NM_080739	C20ORF141	125.82
sample	D-015265-03	NM_080739	C20ORF141	62.53
sample	D-015265-04	NM_080739	C20ORF141	108.61
sample	D-020951-01	NM_017546	C2ORF29	245.96
sample	D-020951-02	NM_017546	C2ORF29	83.39
sample	D-020951-03	NM_017546	C2ORF29	73.68
sample	D-020951-04	NM_017546	C2ORF29	72.27
sample	D-018074-01	NM_173683	C8ORF21,XKR6	119.33
sample	D-018074-02	NM_173683	C8ORF21,XKR6	432.46
sample	D-018074-03	NM_173683	C8ORF21,XKR6	19.39
sample	D-018074-04	NM_173683	C8ORF21,XKR6	32.34
sample	D-017787-01	NM_178448	C9ORF140	563.19
sample	D-017787-02	NM_178448	C9ORF140	58.8
sample	D-017787-03	NM_178448	C9ORF140	55.19
sample	D-017787-04	NM_178448	C9ORF140	538.54
sample	D-032282-01	NM_031215	CABLES2	1265.14
sample	D-032282-02	NM_031215	CABLES2	65.88
sample	D-032282-03	NM_031215	CABLES2	140.82
sample	D-032282-04	NM_031215	CABLES2	79.43
sample	D-003471-01	NM_000389	CDKN1A	1815.99
sample	D-003471-02	NM_000389	CDKN1A	287.68
sample	D-003471-03	NM_000389	CDKN1A	659.81
sample	D-003471-04	NM_000389	CDKN1A	38.97
sample	D-017324-01	NM_015939	CGI-09	56.51
sample	D-017324-02	NM_015939	CGI-09	26.9
sample	D-017324-03	NM_015939	CGI-09	82.69
sample	D-017324-04	NM_015939	CGI-09	1075.73
sample	D-010967-02	NM_173535	CLEC4F	168.05
sample	D-010967-03	NM_173535	CLEC4F	96.82
sample	D-010967-04	NM_173535	CLEC4F	27.07
sample	D-010967-17	NM_173535	CLEC4F	72.71
sample	D-020163-01	NM_006493	CLN5	12.52
sample	D-020163-02	NM_006493	CLN5	118.79
sample	D-020163-03	NM_006493	CLN5	29.06
sample	D-020163-04	NM_006493	CLN5	1089.52
sample	D-021194-01	NM_018366	CNO	98.34
sample	D-021194-02	NM_018366	CNO	1487.32
sample	D-021194-03	NM_018366	CNO	57.23
sample	D-021194-04	NM_018366	CNO	38.71
sample	D-015904-01	NM_153603	COG7	162.31
sample	D-015904-02	NM_153603	COG7	76.04
sample	D-015904-03	NM_153603	COG7	55.8
sample	D-015904-04	NM_153603	COG7	165.39
sample	D-018800-01	NM_032888	COL27A1	108.74
sample	D-018800-02	NM_032888	COL27A1	15.88
sample	D-018800-03	NM_032888	COL27A1	417.35
sample	D-018800-04	NM_032888	COL27A1	1200.19
sample	D-021037-01	NM_016129	COPS4	303.81
sample	D-021037-02	NM_016129	COPS4	117.21
sample	D-021037-03	NM_016129	COPS4	708.17
sample	D-021037-04	NM_016129	COPS4	536.72
sample	D-007679-01	NM_001320	CSNK2B	267.99
sample	D-007679-02	NM_001320	CSNK2B	20.3
sample	D-007679-03	NM_001320	CSNK2B	104.25
sample	D-007679-04	NM_001320	CSNK2B	341.67
sample	D-009050-01	NM_018706	DHTKD1	82.14
sample	D-009050-02	NM_018706	DHTKD1	44.06
sample	D-009050-03	NM_018706	DHTKD1	1344.64
sample	D-009050-04	NM_018706	DHTKD1	59.14
sample	D-019278-01	NM_015496	DKFZP434I116	176.01
sample	D-019278-02	NM_015496	DKFZP434I116	232.06
sample	D-019278-03	NM_015496	DKFZP434I116	115.89
sample	D-019278-04	NM_015496	DKFZP434I116	33.21
sample	D-026304-01	NM_015221	DNMBP	85.54
sample	D-026304-02	NM_015221	DNMBP	758.56
sample	D-026304-03	NM_015221	DNMBP	71.41
sample	D-026304-04	NM_015221	DNMBP	60.09
sample	D-014040-01	NM_015296	DOCK9	109.19
sample	D-014040-02	NM_015296	DOCK9	114.57
sample	D-014040-03	NM_015296	DOCK9	81.61
sample	D-014040-04	NM_015296	DOCK9	84.16
sample	D-005854-01	NM_013379	DPP7	645.27
sample	D-005854-02	NM_013379	DPP7	80.05
sample	D-005854-03	NM_013379	DPP7	20.92
sample	D-005854-04	NM_013379	DPP7	256.5
sample	D-004732-01	NM_003845	DYRK4	79.39
sample	D-004732-03	NM_003845	DYRK4	9.92
sample	D-004732-04	NM_003845	DYRK4	24.28
sample	D-004732-05	NM_003845	DYRK4	157.57
sample	D-020869-01	NM_018246	FLJ10853	92.99
sample	D-020869-02	NM_018246	FLJ10853	95.31
sample	D-020869-03	NM_018246	FLJ10853	108.81
sample	D-020869-04	NM_018246	FLJ10853	168.83
sample	D-020277-01	NM_018260	FLJ10891	0
sample	D-020277-02	NM_018260	FLJ10891	11.77
sample	D-020277-03	NM_018260	FLJ10891	354.73
sample	D-020277-04	NM_018260	FLJ10891	145.96
sample	D-014995-01	NM_032786	FLJ14451	41.2
sample	D-014995-02	NM_032786	FLJ14451	72.52
sample	D-014995-03	NM_032786	FLJ14451	356.95
sample	D-014995-04	NM_032786	FLJ14451	31.03
sample	D-018625-01	NM_032815	FLJ14639	89.75
sample	D-018625-04	NM_032815	FLJ14639	880.53
sample	D-018625-19	NM_032815	FLJ14639	130.68
sample	D-018625-20	NM_032815	FLJ14639	1358.01
sample	D-014563-01	NM_025041	FLJ22173	462.15
sample	D-014563-02	NM_025041	FLJ22173	1207.01
sample	D-014563-03	NM_025041	FLJ22173	65.44
sample	D-014563-04	NM_025041	FLJ22173	48.98
sample	D-018070-01	NM_173685	FLJ32440	1315.61
sample	D-018070-02	NM_173685	FLJ32440	381.53
sample	D-018070-03	NM_173685	FLJ32440	491.96
sample	D-018070-04	NM_173685	FLJ32440	109.17
sample	D-032065-01	NM_207387	FLJ35696	114.7
sample	D-032065-02	NM_207387	FLJ35696	86.81
sample	D-032065-03	NM_207387	FLJ35696	240.19
sample	D-032065-04	NM_207387	FLJ35696	85.02
sample	D-016893-01	NM_152374	FLJ38984	51.27
sample	D-016893-02	NM_152374	FLJ38984	371.71
sample	D-016893-03	NM_152374	FLJ38984	419.65
sample	D-016893-04	NM_152374	FLJ38984	116.62
sample	D-020175-01	NM_001457	FLNB	114.7
sample	D-020175-02	NM_001457	FLNB	451.31
sample	D-020175-03	NM_001457	FLNB	54.13
sample	D-020175-04	NM_001457	FLNB	146.71
sample	D-017026-01	NM_144966	FREM1	1093.57
sample	D-017026-03	NM_144966	FREM1	50.04
sample	D-017026-04	NM_144966	FREM1	91.52
sample	D-017026-17	NM_144966	FREM1	35
sample	D-019489-01	NM_003943	GENX-3414	54.48
sample	D-019489-02	NM_003943	GENX-3414	1251.33
sample	D-019489-03	NM_003943	GENX-3414	143.66
sample	D-019489-17	NM_003943	GENX-3414	91.19
sample	D-017241-01	NM_005273	GNB2	90.07
sample	D-017241-02	NM_005273	GNB2	162.67
sample	D-017241-03	NM_005273	GNB2	89.08
sample	D-017241-04	NM_005273	GNB2	140.01
sample	D-009875-01	NM_015696	GPX7	41.55
sample	D-009875-02	NM_015696	GPX7	98.8
sample	D-009875-03	NM_015696	GPX7	1140.75
sample	D-009875-04	NM_015696	GPX7	80.2
sample	D-007918-01	NM_138690	GRIN3B	62.66
sample	D-007918-02	NM_138690	GRIN3B	122.83
sample	D-007918-03	NM_138690	GRIN3B	84.52
sample	D-007918-04	NM_138690	GRIN3B	697.98
sample	D-016207-01	NM_024736	GSDMDC1	574.68
sample	D-016207-04	NM_024736	GSDMDC1	126.62
sample	D-016207-19	NM_024736	GSDMDC1	47.07
sample	D-016207-20	NM_024736	GSDMDC1	20.73
sample	D-019646-01	NM_002096	GTF2F1	26.62
sample	D-019646-02	NM_002096	GTF2F1	1947.73
sample	D-019646-03	NM_002096	GTF2F1	57.58
sample	D-019646-04	NM_002096	GTF2F1	74.82
sample	D-005626-01	NM_001525	HCRTR1	62.26
sample	D-005626-02	NM_001525	HCRTR1	123.68
sample	D-005626-03	NM_001525	HCRTR1	115.77
sample	D-005626-04	NM_001525	HCRTR1	53.4
sample	D-013610-01	NM_003325	HIRA	152.94
sample	D-013610-02	NM_003325	HIRA	73.07
sample	D-013610-04	NM_003325	HIRA	65.72
sample	D-013610-05	NM_003325	HIRA	104.85
sample	D-011450-01	NM_003530	HIST1H3D	71.66
sample	D-011450-02	NM_003530	HIST1H3D	503.54
sample	D-011450-03	NM_003530	HIST1H3D	11.97
sample	D-011450-04	NM_003530	HIST1H3D	66.96
sample	D-011944-01	NM_004807	HS6ST1	80.65
sample	D-011944-02	NM_004807	HS6ST1	337.03
sample	D-011944-03	NM_004807	HS6ST1	29.76
sample	D-011944-17	NM_004807	HS6ST1	108.13
sample	D-013799-01	NM_021222	HTCD37	492.35
sample	D-013799-02	NM_021222	HTCD37	45.21
sample	D-013799-03	NM_021222	HTCD37	127.98
sample	D-013799-04	NM_021222	HTCD37	27.64
sample	D-008294-01	NM_005896	IDH1	162.27
sample	D-008294-02	NM_005896	IDH1	490.82
sample	D-008294-03	NM_005896	IDH1	110.81
sample	D-008294-04	NM_005896	IDH1	51.53
sample	D-019655-01	NM_002170	IFNA8	1001.67
sample	D-019655-02	NM_002170	IFNA8	46.38
sample	D-019655-03	NM_002170	IFNA8	85.36
sample	D-019655-04	NM_002170	IFNA8	46.31
sample	D-005066-01	NM_000572	IL10	103.24
sample	D-005066-02	NM_000572	IL10	35.94
sample	D-005066-03	NM_000572	IL10	40.67
sample	D-005066-05	NM_000572	IL10	589.03
sample	D-020212-02	NM_014652	IPO13	488.47
sample	D-020212-03	NM_014652	IPO13	62.87
sample	D-020212-04	NM_014652	IPO13	71.71
sample	D-020212-17	NM_014652	IPO13	227.03
sample	D-008008-01	NM_000632	ITGAM	57.04
sample	D-008008-02	NM_000632	ITGAM	55.17
sample	D-008008-03	NM_000632	ITGAM	25.77
sample	D-008008-04	NM_000632	ITGAM	65.57
sample	D-003144-09	NM_005546	ITK	93.11
sample	D-003144-11	NM_005546	ITK	74.1
sample	D-003144-12	NM_005546	ITK	377.12
sample	D-003144-25	NM_005546	ITK	77.62
sample	D-018897-01	NM_015070	KIAA0853,ZC3H13	251.02
sample	D-018897-02	NM_015070	KIAA0853,ZC3H13	88.31
sample	D-018897-03	NM_015070	KIAA0853,ZC3H13	174.89
sample	D-018897-04	NM_015070	KIAA0853,ZC3H13	228.87
sample	D-014917-01	NM_032550	KIAA1914	65.25
sample	D-014917-02	NM_032550	KIAA1914	92.58
sample	D-014917-03	NM_032550	KIAA1914	333.46
sample	D-014917-04	NM_032550	KIAA1914	206.17
sample	D-008345-02	NM_032559	KIF2B	323.4
sample	D-008345-03	NM_032559	KIF2B	57.25
sample	D-008345-04	NM_032559	KIF2B	84.58
sample	D-008345-05	NM_032559	KIF2B	43.13
sample	D-008559-01	NM_004984	KIF5A	271.67
sample	D-008559-02	NM_004984	KIF5A	131.25
sample	D-008559-04	NM_004984	KIF5A	28.21
sample	D-008559-05	NM_004984	KIF5A	78.68
sample	D-011067-01	NM_000424	KRT5	532.19
sample	D-011067-02	NM_000424	KRT5	42.18
sample	D-011067-03	NM_000424	KRT5	95.11
sample	D-011067-04	NM_000424	KRT5	31.75
sample	D-019016-01	NM_178351	LCE1C	85.62
sample	D-019016-02	NM_178351	LCE1C	93.14
sample	D-019016-03	NM_178351	LCE1C	167.92
sample	D-019016-04	NM_178351	LCE1C	212.03
sample	D-010582-01	NM_024119	LGP2	125.54
sample	D-010582-02	NM_024119	LGP2	60.54
sample	D-010582-03	NM_024119	LGP2	41.15
sample	D-010582-04	NM_024119	LGP2	186.35
sample	D-004978-01	NM_005572	LMNA	456.81
sample	D-004978-03	NM_005572	LMNA	46.91
sample	D-004978-04	NM_005572	LMNA	18.04
sample	D-004978-17	NM_005572	LMNA	29.87
sample	D-024158-01	NM_001012982	LOC345222	38.22
sample	D-024158-02	NM_001012982	LOC345222	491.07
sample	D-024158-03	NM_001012982	LOC345222	122.27
sample	D-024158-04	NM_001012982	LOC345222	81.92
sample	D-027599-01	NM_001024594	LOC388722	98.38
sample	D-027599-02	NM_001024594	LOC388722	544.56
sample	D-027599-03	NM_001024594	LOC388722	257.03
sample	D-027599-04	NM_001024594	LOC388722	89.98
sample	D-031928-01	NM_203376	LOC388730,TMEM81	40.84
sample	D-031928-02	NM_203376	LOC388730,TMEM81	56.88
sample	D-031928-03	NM_203376	LOC388730,TMEM81	445.27
sample	D-031928-17	NM_203376	LOC388730,TMEM81	326.16
sample	D-018629-01	NM_032832	LRP11	293.7
sample	D-018629-02	NM_032832	LRP11	691.29
sample	D-018629-03	NM_032832	LRP11	85.81
sample	D-018629-04	NM_032832	LRP11	50.36
sample	D-031903-01	NM_205545	LYPD2	31.02
sample	D-031903-02	NM_205545	LYPD2	11.63
sample	D-031903-03	NM_205545	LYPD2	203.28
sample	D-031903-04	NM_205545	LYPD2	17.93
sample	D-011079-01	NM_000239	LYZ	65.51
sample	D-011079-02	NM_000239	LYZ	155.37
sample	D-011079-03	NM_000239	LYZ	55
sample	D-011079-04	NM_000239	LYZ	103.14
sample	D-017366-01	NM_005364	MAGEA8	651.29
sample	D-017366-02	NM_005364	MAGEA8	58.72
sample	D-017366-03	NM_005364	MAGEA8	77.1
sample	D-017366-04	NM_005364	MAGEA8	60.46
sample	D-019094-01	NM_002364	MAGEB2	76.81
sample	D-019094-02	NM_002364	MAGEB2	0
sample	D-019094-03	NM_002364	MAGEB2	84.29
sample	D-019094-04	NM_002364	MAGEB2	538.97
sample	D-003789-06	NM_006724	MAP3K4	688.07
sample	D-003789-07	NM_006724	MAP3K4	84.74
sample	D-003789-09	NM_006724	MAP3K4	84.89
sample	D-003789-10	NM_006724	MAP3K4	111.23
sample	D-011554-01	NM_003925	MBD4	107.31
sample	D-011554-02	NM_003925	MBD4	190.82
sample	D-011554-04	NM_003925	MBD4	235.83
sample	D-011554-05	NM_003925	MBD4	184.57
sample	D-015373-01	NM_018388	MBNL3	127.67
sample	D-015373-02	NM_018388	MBNL3	68.92
sample	D-015373-03	NM_018388	MBNL3	372.22
sample	D-015373-04	NM_018388	MBNL3	37.85
sample	D-015088-01	NM_033212	MGC10992	398.61
sample	D-015088-02	NM_033212	MGC10992	36.42
sample	D-015088-03	NM_033212	MGC10992	162.15
sample	D-015088-04	NM_033212	MGC10992	68.81
sample	D-015455-01	NM_144716	MGC23918	495.11
sample	D-015455-02	NM_144716	MGC23918	30.07
sample	D-015455-03	NM_144716	MGC23918	21.39
sample	D-015455-04	NM_144716	MGC23918	20.49
sample	D-018424-01	NM_024339	MGC2655	139.79
sample	D-018424-02	NM_024339	MGC2655	1735.37
sample	D-018424-03	NM_024339	MGC2655	80.99
sample	D-018424-04	NM_024339	MGC2655	52.04
sample	D-012728-01	NM_005954	MT3	38.6
sample	D-012728-02	NM_005954	MT3	161.13
sample	D-012728-03	NM_005954	MT3	125.16
sample	D-012728-04	NM_005954	MT3	21.93
ubb	NA	NA	NA	0
ubb	NA	NA	NA	103.87
ubb	NA	NA	NA	0
ubb	NA	NA	NA	0
empty well	NA	NA	NA	0
empty well	NA	NA	NA	0
empty well	NA	NA	NA	72.42
empty well	NA	NA	NA	91.98
empty well	NA	NA	NA	89.16
empty well	NA	NA	NA	94.68
empty well	NA	NA	NA	91.24
empty well	NA	NA	NA	89.06
empty well	NA	NA	NA	118.38
empty well	NA	NA	NA	81.99
empty well	NA	NA	NA	81.04
empty well	NA	NA	NA	109.99
empty well	NA	NA	NA	95.81
empty well	NA	NA	NA	72.87
empty well	NA	NA	NA	109.58
empty well	NA	NA	NA	83.2
empty well	NA	NA	NA	98.76
empty well	NA	NA	NA	96.95
empty well	NA	NA	NA	114.99
empty well	NA	NA	NA	120.61
rf	NA	NA	NA	107.71
rf	NA	NA	NA	136.61
rf	NA	NA	NA	86.81
rf	NA	NA	NA	81.36
empty well	NA	NA	NA	64.41
empty well	NA	NA	NA	120.44
empty well	NA	NA	NA	81.19
empty well	NA	NA	NA	83.67
empty well	NA	NA	NA	95.16
empty well	NA	NA	NA	90.56
empty well	NA	NA	NA	105.41
empty well	NA	NA	NA	121.57
empty well	NA	NA	NA	90.76
empty well	NA	NA	NA	102.26
empty well	NA	NA	NA	81.32
empty well	NA	NA	NA	95.73
empty well	NA	NA	NA	112.08
empty well	NA	NA	NA	92.71
empty well	NA	NA	NA	98.91
empty well	NA	NA	NA	87.67
empty well	NA	NA	NA	111.98
empty well	NA	NA	NA	105.52
empty well	NA	NA	NA	70.48
empty well	NA	NA	NA	82.18
rf	NA	NA	NA	102.9
rf	NA	NA	NA	84.6
rf	NA	NA	NA	104.03
rf	NA	NA	NA	80.31
empty well	NA	NA	NA	116.71
empty well	NA	NA	NA	83.09
empty well	NA	NA	NA	106.9
empty well	NA	NA	NA	89.27
rf	NA	NA	NA	75.48
rf	NA	NA	NA	92.13
rf	NA	NA	NA	90.71
rf	NA	NA	NA	108.95
empty well	NA	NA	NA	87.06
empty well	NA	NA	NA	105.94
empty well	NA	NA	NA	112.77
empty well	NA	NA	NA	104.64
rf	NA	NA	NA	96.85
rf	NA	NA	NA	109.21
rf	NA	NA	NA	99.47
rf	NA	NA	NA	118.09
empty well	NA	NA	NA	107.29
empty well	NA	NA	NA	115.15
empty well	NA	NA	NA	83.75
empty well	NA	NA	NA	102.59
atm_atr_otnt	NA	NA	NA	1737.77
atm_atr_otnt	NA	NA	NA	1949.11
atm_atr_otnt	NA	NA	NA	2062.01
atm_atr_otnt	NA	NA	NA	2020.05
empty well	NA	NA	NA	1760.57
empty well	NA	NA	NA	1821.73
empty well	NA	NA	NA	74.5
empty well	NA	NA	NA	106.57
atm_atr_otnt	NA	NA	NA	1883.97
atm_atr_otnt	NA	NA	NA	1990.16
atm_atr_otnt	NA	NA	NA	2165.63
atm_atr_otnt	NA	NA	NA	1695.86
empty well	NA	NA	NA	1751.77
empty well	NA	NA	NA	1806.54
empty well	NA	NA	NA	108.87
empty well	NA	NA	NA	138.25
atm_atr_otnt	NA	NA	NA	1937.19
atm_atr_otnt	NA	NA	NA	1538.76
atm_atr_otnt	NA	NA	NA	1659.98
atm_atr_otnt	NA	NA	NA	1747.2
empty well	NA	NA	NA	1667.13
empty well	NA	NA	NA	1839.85
empty well	NA	NA	NA	81.46
empty well	NA	NA	NA	92
atr_otnt	NA	NA	NA	151.53
atr_otnt	NA	NA	NA	113.51
atr_otnt	NA	NA	NA	163.68
atr_otnt	NA	NA	NA	117.56
empty well	NA	NA	NA	148.84
empty well	NA	NA	NA	157.75
empty well	NA	NA	NA	111.05
empty well	NA	NA	NA	125.99
empty well	NA	NA	NA	71.38
empty well	NA	NA	NA	85.01
empty well	NA	NA	NA	102.9
empty well	NA	NA	NA	114.61
empty well	NA	NA	NA	105.75
empty well	NA	NA	NA	109.83
empty well	NA	NA	NA	73.06
empty well	NA	NA	NA	122.34
atr_otnt	NA	NA	NA	138.66
atr_otnt	NA	NA	NA	127
atr_otnt	NA	NA	NA	166.72
atr_otnt	NA	NA	NA	128.7
empty well	NA	NA	NA	165.76
empty well	NA	NA	NA	127.19
empty well	NA	NA	NA	101.8
empty well	NA	NA	NA	110.49
atr_otnt	NA	NA	NA	143.52
atr_otnt	NA	NA	NA	191.49
atr_otnt	NA	NA	NA	175.19
atr_otnt	NA	NA	NA	146.14
empty well	NA	NA	NA	142.65
empty well	NA	NA	NA	159.91
empty well	NA	NA	NA	79.87
empty well	NA	NA	NA	108.43
empty well	NA	NA	NA	90.28
empty well	NA	NA	NA	71.51
empty well	NA	NA	NA	81.94
empty well	NA	NA	NA	100.68
empty well	NA	NA	NA	116.04
empty well	NA	NA	NA	100.41
empty well	NA	NA	NA	85.43
empty well	NA	NA	NA	90.47
otnt	NA	NA	NA	103.25
otnt	NA	NA	NA	100.11
otnt	NA	NA	NA	116.66
otnt	NA	NA	NA	104.19
empty well	NA	NA	NA	99.89
empty well	NA	NA	NA	114.67
empty well	NA	NA	NA	117.75
empty well	NA	NA	NA	88.13
otnt	NA	NA	NA	116.49
otnt	NA	NA	NA	123.62
otnt	NA	NA	NA	107.6
otnt	NA	NA	NA	119.15
empty well	NA	NA	NA	106.97
empty well	NA	NA	NA	120.38
empty well	NA	NA	NA	104.86
empty well	NA	NA	NA	84.19
empty well	NA	NA	NA	93.63
empty well	NA	NA	NA	110.08
empty well	NA	NA	NA	89.51
empty well	NA	NA	NA	123.09
empty well	NA	NA	NA	142.12
empty well	NA	NA	NA	120.57
empty well	NA	NA	NA	106.13
empty well	NA	NA	NA	115.02
otnt	NA	NA	NA	83.95
otnt	NA	NA	NA	86.02
otnt	NA	NA	NA	110.46
otnt	NA	NA	NA	101.71
empty well	NA	NA	NA	94.24
empty well	NA	NA	NA	110.64
empty well	NA	NA	NA	111.28
empty well	NA	NA	NA	82.39
otnt	NA	NA	NA	111.76
otnt	NA	NA	NA	111.22
otnt	NA	NA	NA	103.96
otnt	NA	NA	NA	110.73
empty well	NA	NA	NA	108.58
empty well	NA	NA	NA	105.32
empty well	NA	NA	NA	109.63
empty well	NA	NA	NA	119.32
empty well	NA	NA	NA	104.21
empty well	NA	NA	NA	115.12
empty well	NA	NA	NA	126.39
empty well	NA	NA	NA	112.57
empty well	NA	NA	NA	100.22
empty well	NA	NA	NA	98
empty well	NA	NA	NA	117.33
empty well	NA	NA	NA	110.26
empty well	NA	NA	NA	90.85
empty well	NA	NA	NA	87.31
empty well	NA	NA	NA	104.52
empty well	NA	NA	NA	108.7
empty well	NA	NA	NA	94.68
empty well	NA	NA	NA	103.44
empty well	NA	NA	NA	94.57
empty well	NA	NA	NA	112.29
sitopo2	NA	NA	NA	234.42
sitopo2	NA	NA	NA	218.68
sitopo2	NA	NA	NA	163.4
sitopo2	NA	NA	NA	193.79
empty well	NA	NA	NA	180.74
empty well	NA	NA	NA	147.55
empty well	NA	NA	NA	113.07
empty well	NA	NA	NA	109.24
empty well	NA	NA	NA	116.16
empty well	NA	NA	NA	100.68
empty well	NA	NA	NA	97.22
empty well	NA	NA	NA	101.52
empty well	NA	NA	NA	74.33
empty well	NA	NA	NA	114.56
empty well	NA	NA	NA	86.97
empty well	NA	NA	NA	124.82
empty well	NA	NA	NA	91.46
empty well	NA	NA	NA	91.57
empty well	NA	NA	NA	112.57
empty well	NA	NA	NA	104.06
empty well	NA	NA	NA	103.08
empty well	NA	NA	NA	111.19
empty well	NA	NA	NA	74.43
empty well	NA	NA	NA	100.3
ubb	NA	NA	NA	0
ubb	NA	NA	NA	0
ubb	NA	NA	NA	0
ubb	NA	NA	NA	0
empty well	NA	NA	NA	0
empty well	NA	NA	NA	0
empty well	NA	NA	NA	110.17
empty well	NA	NA	NA	121.89
empty well	NA	NA	NA	88.29
empty well	NA	NA	NA	93.52
empty well	NA	NA	NA	99.84
empty well	NA	NA	NA	119.94
empty well	NA	NA	NA	112.97
empty well	NA	NA	NA	134.97
empty well	NA	NA	NA	129
empty well	NA	NA	NA	73.61
empty well	NA	NA	NA	98.66
empty well	NA	NA	NA	116.72
empty well	NA	NA	NA	69.7
empty well	NA	NA	NA	95.05
empty well	NA	NA	NA	99.82
empty well	NA	NA	NA	68.12
empty well	NA	NA	NA	146.8
empty well	NA	NA	NA	90.33
rf	NA	NA	NA	93.7
rf	NA	NA	NA	110.22
rf	NA	NA	NA	95.73
rf	NA	NA	NA	88.09
empty well	NA	NA	NA	91.38
empty well	NA	NA	NA	92.62
empty well	NA	NA	NA	103.42
empty well	NA	NA	NA	112.74
empty well	NA	NA	NA	108.17
empty well	NA	NA	NA	125.56
empty well	NA	NA	NA	75.83
empty well	NA	NA	NA	89.52
empty well	NA	NA	NA	105.6
empty well	NA	NA	NA	105.94
empty well	NA	NA	NA	109.63
empty well	NA	NA	NA	87.94
empty well	NA	NA	NA	89.98
empty well	NA	NA	NA	99.41
empty well	NA	NA	NA	77.92
empty well	NA	NA	NA	83.93
empty well	NA	NA	NA	102.12
empty well	NA	NA	NA	84.97
empty well	NA	NA	NA	127.14
empty well	NA	NA	NA	66.18
rf	NA	NA	NA	131.07
rf	NA	NA	NA	80.93
rf	NA	NA	NA	107.78
rf	NA	NA	NA	117.36
empty well	NA	NA	NA	93.07
empty well	NA	NA	NA	77.83
empty well	NA	NA	NA	119.03
empty well	NA	NA	NA	100.56
rf	NA	NA	NA	72.81
rf	NA	NA	NA	108.83
rf	NA	NA	NA	69.35
rf	NA	NA	NA	87.15
empty well	NA	NA	NA	65.73
empty well	NA	NA	NA	122.01
empty well	NA	NA	NA	69.47
empty well	NA	NA	NA	100.57
rf	NA	NA	NA	106.88
rf	NA	NA	NA	99.04
rf	NA	NA	NA	93.06
rf	NA	NA	NA	97.01
empty well	NA	NA	NA	100.56
empty well	NA	NA	NA	82.01
empty well	NA	NA	NA	87.62
empty well	NA	NA	NA	99.34
atm_atr_otnt	NA	NA	NA	1880.68
atm_atr_otnt	NA	NA	NA	1669.08
atm_atr_otnt	NA	NA	NA	1916.19
atm_atr_otnt	NA	NA	NA	2019.77
empty well	NA	NA	NA	1765.18
empty well	NA	NA	NA	1733.9
empty well	NA	NA	NA	98.84
empty well	NA	NA	NA	124.94
atm_atr_otnt	NA	NA	NA	1956.87
atm_atr_otnt	NA	NA	NA	1951.18
atm_atr_otnt	NA	NA	NA	2057.19
atm_atr_otnt	NA	NA	NA	1795
empty well	NA	NA	NA	1572.48
empty well	NA	NA	NA	1996.41
empty well	NA	NA	NA	98.75
empty well	NA	NA	NA	107.19
atm_atr_otnt	NA	NA	NA	1771.43
atm_atr_otnt	NA	NA	NA	1519.53
atm_atr_otnt	NA	NA	NA	1572.65
atm_atr_otnt	NA	NA	NA	1528.67
empty well	NA	NA	NA	1544.64
empty well	NA	NA	NA	1600.76
empty well	NA	NA	NA	111.54
empty well	NA	NA	NA	104.61
atr_otnt	NA	NA	NA	170.12
atr_otnt	NA	NA	NA	169.45
atr_otnt	NA	NA	NA	156.93
atr_otnt	NA	NA	NA	114.08
empty well	NA	NA	NA	139.25
empty well	NA	NA	NA	171.3
empty well	NA	NA	NA	103.06
empty well	NA	NA	NA	95
atr_otnt	NA	NA	NA	153.73
atr_otnt	NA	NA	NA	149.61
atr_otnt	NA	NA	NA	157.46
atr_otnt	NA	NA	NA	129.86
empty well	NA	NA	NA	206.59
empty well	NA	NA	NA	139.07
empty well	NA	NA	NA	114.02
empty well	NA	NA	NA	106.12
atr_otnt	NA	NA	NA	168.34
atr_otnt	NA	NA	NA	207.38
atr_otnt	NA	NA	NA	189.45
atr_otnt	NA	NA	NA	177.17
empty well	NA	NA	NA	131.65
empty well	NA	NA	NA	162.19
empty well	NA	NA	NA	91.63
empty well	NA	NA	NA	98.49
otnt	NA	NA	NA	106.7
otnt	NA	NA	NA	111.41
otnt	NA	NA	NA	81.42
otnt	NA	NA	NA	95.01
empty well	NA	NA	NA	90.16
empty well	NA	NA	NA	117.22
empty well	NA	NA	NA	81.55
empty well	NA	NA	NA	95.35
otnt	NA	NA	NA	115.24
otnt	NA	NA	NA	96.93
otnt	NA	NA	NA	105.32
otnt	NA	NA	NA	97.38
empty well	NA	NA	NA	113.69
empty well	NA	NA	NA	124.85
empty well	NA	NA	NA	136.3
empty well	NA	NA	NA	106.57
otnt	NA	NA	NA	136.82
otnt	NA	NA	NA	102.27
otnt	NA	NA	NA	108.22
otnt	NA	NA	NA	99.8
empty well	NA	NA	NA	121.51
empty well	NA	NA	NA	136.76
empty well	NA	NA	NA	69.09
empty well	NA	NA	NA	83.67
otnt	NA	NA	NA	80.88
otnt	NA	NA	NA	114.86
otnt	NA	NA	NA	90.47
otnt	NA	NA	NA	130.59
empty well	NA	NA	NA	96.25
empty well	NA	NA	NA	62.23
empty well	NA	NA	NA	97.67
empty well	NA	NA	NA	111.6
empty well	NA	NA	NA	122.79
empty well	NA	NA	NA	79.04
empty well	NA	NA	NA	121.57
empty well	NA	NA	NA	129.94
empty well	NA	NA	NA	69.21
empty well	NA	NA	NA	119.17
empty well	NA	NA	NA	105.55
empty well	NA	NA	NA	140.22
empty well	NA	NA	NA	91.58
empty well	NA	NA	NA	102.25
empty well	NA	NA	NA	92.12
empty well	NA	NA	NA	74.22
empty well	NA	NA	NA	106.76
empty well	NA	NA	NA	93.9
empty well	NA	NA	NA	80.92
empty well	NA	NA	NA	109.31
sitopo2	NA	NA	NA	220.47
sitopo2	NA	NA	NA	231.54
sitopo2	NA	NA	NA	190.97
sitopo2	NA	NA	NA	292.55
empty well	NA	NA	NA	205.35
empty well	NA	NA	NA	206.85
empty well	NA	NA	NA	114.74
empty well	NA	NA	NA	114.61
empty well	NA	NA	NA	79.58
empty well	NA	NA	NA	99.55
empty well	NA	NA	NA	94.96
empty well	NA	NA	NA	93.47
empty well	NA	NA	NA	81.65
empty well	NA	NA	NA	82.15
empty well	NA	NA	NA	105.38
empty well	NA	NA	NA	121.69
empty well	NA	NA	NA	145.28
empty well	NA	NA	NA	123.27
empty well	NA	NA	NA	102.63
empty well	NA	NA	NA	106.58
empty well	NA	NA	NA	98.58
empty well	NA	NA	NA	128.07
empty well	NA	NA	NA	103.87
empty well	NA	NA	NA	103.29
ubb	NA	NA	NA	0
ubb	NA	NA	NA	158.04
ubb	NA	NA	NA	88.42
ubb	NA	NA	NA	0
empty well	NA	NA	NA	0
empty well	NA	NA	NA	0
empty well	NA	NA	NA	103.88
empty well	NA	NA	NA	100.96
empty well	NA	NA	NA	126.69
empty well	NA	NA	NA	118.94
empty well	NA	NA	NA	101.02
empty well	NA	NA	NA	71.53
empty well	NA	NA	NA	104.83
empty well	NA	NA	NA	88.67
empty well	NA	NA	NA	79.78
empty well	NA	NA	NA	115.91
empty well	NA	NA	NA	134.6
empty well	NA	NA	NA	88.9
empty well	NA	NA	NA	115.74
empty well	NA	NA	NA	122.77
empty well	NA	NA	NA	108.97
empty well	NA	NA	NA	109.03
empty well	NA	NA	NA	97.67
empty well	NA	NA	NA	113.03
rf	NA	NA	NA	86.44
rf	NA	NA	NA	95.38
rf	NA	NA	NA	93.36
rf	NA	NA	NA	102.48
empty well	NA	NA	NA	80.43
empty well	NA	NA	NA	99.15
empty well	NA	NA	NA	109.68
empty well	NA	NA	NA	98.39
empty well	NA	NA	NA	106.73
empty well	NA	NA	NA	134.57
empty well	NA	NA	NA	118.27
empty well	NA	NA	NA	97.3
empty well	NA	NA	NA	106.55
empty well	NA	NA	NA	118.31
empty well	NA	NA	NA	89.46
empty well	NA	NA	NA	72.79
empty well	NA	NA	NA	74.42
empty well	NA	NA	NA	130.73
empty well	NA	NA	NA	112.66
empty well	NA	NA	NA	116.16
empty well	NA	NA	NA	104.98
empty well	NA	NA	NA	102.2
empty well	NA	NA	NA	115.67
empty well	NA	NA	NA	116.78
rf	NA	NA	NA	113.37
rf	NA	NA	NA	112.13
rf	NA	NA	NA	111.48
rf	NA	NA	NA	101.66
empty well	NA	NA	NA	116.73
empty well	NA	NA	NA	108.31
empty well	NA	NA	NA	114.41
empty well	NA	NA	NA	95.98
rf	NA	NA	NA	73.12
rf	NA	NA	NA	93.07
rf	NA	NA	NA	91.6
rf	NA	NA	NA	73.22
empty well	NA	NA	NA	86.13
empty well	NA	NA	NA	89.15
empty well	NA	NA	NA	109.01
empty well	NA	NA	NA	92.13
rf	NA	NA	NA	82.32
rf	NA	NA	NA	115.48
rf	NA	NA	NA	110.05
rf	NA	NA	NA	112.49
empty well	NA	NA	NA	118.39
empty well	NA	NA	NA	113.94
empty well	NA	NA	NA	110.26
empty well	NA	NA	NA	115.38
atm_atr_otnt	NA	NA	NA	2200.6
atm_atr_otnt	NA	NA	NA	2150.45
atm_atr_otnt	NA	NA	NA	2146.95
atm_atr_otnt	NA	NA	NA	1949.53
empty well	NA	NA	NA	2009.31
empty well	NA	NA	NA	2087.63
empty well	NA	NA	NA	104.63
empty well	NA	NA	NA	111.96
atm_atr_otnt	NA	NA	NA	2216.37
atm_atr_otnt	NA	NA	NA	1800.62
atm_atr_otnt	NA	NA	NA	2058.29
atm_atr_otnt	NA	NA	NA	2075.99
empty well	NA	NA	NA	1859.35
empty well	NA	NA	NA	1993.44
empty well	NA	NA	NA	123.79
empty well	NA	NA	NA	113.68
atm_atr_otnt	NA	NA	NA	2100.16
atm_atr_otnt	NA	NA	NA	1740.79
atm_atr_otnt	NA	NA	NA	1799.85
atm_atr_otnt	NA	NA	NA	1668.35
empty well	NA	NA	NA	1763.83
empty well	NA	NA	NA	1726.28
empty well	NA	NA	NA	111.24
empty well	NA	NA	NA	112.56
atr_otnt	NA	NA	NA	141.46
atr_otnt	NA	NA	NA	132.02
atr_otnt	NA	NA	NA	170.64
atr_otnt	NA	NA	NA	189.88
empty well	NA	NA	NA	144.94
empty well	NA	NA	NA	124.61
empty well	NA	NA	NA	117.68
empty well	NA	NA	NA	138.27
atr_otnt	NA	NA	NA	199.62
atr_otnt	NA	NA	NA	196.7
atr_otnt	NA	NA	NA	223.58
atr_otnt	NA	NA	NA	175.01
empty well	NA	NA	NA	157.62
empty well	NA	NA	NA	154.49
empty well	NA	NA	NA	135.32
empty well	NA	NA	NA	112.89
atr_otnt	NA	NA	NA	186.89
atr_otnt	NA	NA	NA	186.23
atr_otnt	NA	NA	NA	220.35
atr_otnt	NA	NA	NA	176.72
empty well	NA	NA	NA	170.17
empty well	NA	NA	NA	121.78
empty well	NA	NA	NA	108.87
empty well	NA	NA	NA	137.35
otnt	NA	NA	NA	91.71
otnt	NA	NA	NA	102.75
otnt	NA	NA	NA	114.57
otnt	NA	NA	NA	123.61
empty well	NA	NA	NA	85.81
empty well	NA	NA	NA	105.73
empty well	NA	NA	NA	85.76
empty well	NA	NA	NA	106.41
otnt	NA	NA	NA	152.24
otnt	NA	NA	NA	108.45
otnt	NA	NA	NA	125.22
otnt	NA	NA	NA	96.9
empty well	NA	NA	NA	102.59
empty well	NA	NA	NA	137.86
empty well	NA	NA	NA	134.58
empty well	NA	NA	NA	123.95
otnt	NA	NA	NA	90.42
otnt	NA	NA	NA	79.44
otnt	NA	NA	NA	159.95
otnt	NA	NA	NA	109.87
empty well	NA	NA	NA	107.16
empty well	NA	NA	NA	97.54
empty well	NA	NA	NA	110.99
empty well	NA	NA	NA	96.51
otnt	NA	NA	NA	108.56
otnt	NA	NA	NA	102.95
otnt	NA	NA	NA	113.99
otnt	NA	NA	NA	152.89
empty well	NA	NA	NA	120.63
empty well	NA	NA	NA	123.72
empty well	NA	NA	NA	118.63
empty well	NA	NA	NA	88.48
empty well	NA	NA	NA	74.37
empty well	NA	NA	NA	117.59
empty well	NA	NA	NA	132.86
empty well	NA	NA	NA	116.99
empty well	NA	NA	NA	128.22
empty well	NA	NA	NA	95.51
empty well	NA	NA	NA	112.46
empty well	NA	NA	NA	125.44
empty well	NA	NA	NA	151.71
empty well	NA	NA	NA	69.34
empty well	NA	NA	NA	69.48
empty well	NA	NA	NA	88.72
empty well	NA	NA	NA	106.32
empty well	NA	NA	NA	132.85
empty well	NA	NA	NA	92.2
empty well	NA	NA	NA	112.88
sitopo2	NA	NA	NA	256.18
sitopo2	NA	NA	NA	244.26
sitopo2	NA	NA	NA	274.85
sitopo2	NA	NA	NA	298.34
empty well	NA	NA	NA	318.17
empty well	NA	NA	NA	256.29
empty well	NA	NA	NA	105.12
empty well	NA	NA	NA	90.25
empty well	NA	NA	NA	109.26
empty well	NA	NA	NA	127.91
empty well	NA	NA	NA	99.53
empty well	NA	NA	NA	98.95
empty well	NA	NA	NA	145.64
empty well	NA	NA	NA	110.01
empty well	NA	NA	NA	99.7
empty well	NA	NA	NA	106.82
empty well	NA	NA	NA	107.68
empty well	NA	NA	NA	99.09
empty well	NA	NA	NA	72.76
empty well	NA	NA	NA	118.01
empty well	NA	NA	NA	127.02
empty well	NA	NA	NA	114.32
empty well	NA	NA	NA	79.67
empty well	NA	NA	NA	108.32
ubb	NA	NA	NA	169.2
ubb	NA	NA	NA	0
ubb	NA	NA	NA	0
ubb	NA	NA	NA	0
empty well	NA	NA	NA	0
empty well	NA	NA	NA	0
empty well	NA	NA	NA	100.07
empty well	NA	NA	NA	72.99
empty well	NA	NA	NA	121.74
empty well	NA	NA	NA	109.07
empty well	NA	NA	NA	125.86
empty well	NA	NA	NA	89.45
empty well	NA	NA	NA	103.55
empty well	NA	NA	NA	103.69
empty well	NA	NA	NA	123.62
empty well	NA	NA	NA	98.38
empty well	NA	NA	NA	106.98
empty well	NA	NA	NA	139.11
empty well	NA	NA	NA	101.32
empty well	NA	NA	NA	132.57
empty well	NA	NA	NA	97.66
empty well	NA	NA	NA	117.86
empty well	NA	NA	NA	140.75
empty well	NA	NA	NA	121.76
rf	NA	NA	NA	90.36
rf	NA	NA	NA	73.13
rf	NA	NA	NA	90.72
rf	NA	NA	NA	96.52
empty well	NA	NA	NA	101.49
empty well	NA	NA	NA	97.99
empty well	NA	NA	NA	81.82
empty well	NA	NA	NA	124.12
empty well	NA	NA	NA	116.49
empty well	NA	NA	NA	97.13
empty well	NA	NA	NA	88.04
empty well	NA	NA	NA	94.25
empty well	NA	NA	NA	92.33
empty well	NA	NA	NA	128.86
empty well	NA	NA	NA	88.43
empty well	NA	NA	NA	110.89
empty well	NA	NA	NA	74.78
empty well	NA	NA	NA	100.76
empty well	NA	NA	NA	83.24
empty well	NA	NA	NA	112.89
empty well	NA	NA	NA	107.69
empty well	NA	NA	NA	104.81
empty well	NA	NA	NA	102.71
empty well	NA	NA	NA	104.12
rf	NA	NA	NA	138.48
rf	NA	NA	NA	87.36
rf	NA	NA	NA	102.86
rf	NA	NA	NA	82.02
empty well	NA	NA	NA	84.25
empty well	NA	NA	NA	83.4
empty well	NA	NA	NA	147.68
empty well	NA	NA	NA	143.01
empty well	NA	NA	NA	110.3
empty well	NA	NA	NA	97.46
empty well	NA	NA	NA	81.16
empty well	NA	NA	NA	124.86
empty well	NA	NA	NA	109.08
empty well	NA	NA	NA	110.99
empty well	NA	NA	NA	101.68
empty well	NA	NA	NA	125.78
rf	NA	NA	NA	110.69
rf	NA	NA	NA	109.63
rf	NA	NA	NA	92.11
rf	NA	NA	NA	92.28
empty well	NA	NA	NA	64.4
empty well	NA	NA	NA	92.79
empty well	NA	NA	NA	100.35
empty well	NA	NA	NA	119.4
empty well	NA	NA	NA	84.82
empty well	NA	NA	NA	99.65
empty well	NA	NA	NA	90.63
empty well	NA	NA	NA	102.39
empty well	NA	NA	NA	79.2
empty well	NA	NA	NA	93.45
empty well	NA	NA	NA	93.51
empty well	NA	NA	NA	91.27
empty well	NA	NA	NA	105.77
empty well	NA	NA	NA	131.72
empty well	NA	NA	NA	107.18
empty well	NA	NA	NA	90.12
empty well	NA	NA	NA	77.98
empty well	NA	NA	NA	111.8
empty well	NA	NA	NA	109.36
empty well	NA	NA	NA	110.36
rf	NA	NA	NA	127.79
rf	NA	NA	NA	100.69
rf	NA	NA	NA	96.19
rf	NA	NA	NA	82.91
empty well	NA	NA	NA	90.06
empty well	NA	NA	NA	105.08
empty well	NA	NA	NA	109.42
empty well	NA	NA	NA	125.42
empty well	NA	NA	NA	135.64
empty well	NA	NA	NA	107.46
empty well	NA	NA	NA	122.14
empty well	NA	NA	NA	89.7
empty well	NA	NA	NA	108.85
empty well	NA	NA	NA	132.63
empty well	NA	NA	NA	120.89
empty well	NA	NA	NA	104.98
atm_atr_otnt	NA	NA	NA	1849.87
atm_atr_otnt	NA	NA	NA	1798.57
atm_atr_otnt	NA	NA	NA	1420.65
atm_atr_otnt	NA	NA	NA	1520.69
empty well	NA	NA	NA	1721.35
empty well	NA	NA	NA	1747.6
empty well	NA	NA	NA	83.87
empty well	NA	NA	NA	107.8
empty well	NA	NA	NA	121.36
empty well	NA	NA	NA	111.72
empty well	NA	NA	NA	108.75
empty well	NA	NA	NA	140.53
empty well	NA	NA	NA	109.41
empty well	NA	NA	NA	120.21
empty well	NA	NA	NA	119.05
empty well	NA	NA	NA	117.9
empty well	NA	NA	NA	84.03
empty well	NA	NA	NA	158.97
empty well	NA	NA	NA	95.16
empty well	NA	NA	NA	115.03
empty well	NA	NA	NA	94.05
empty well	NA	NA	NA	93.85
empty well	NA	NA	NA	108.69
empty well	NA	NA	NA	111.5
atm_atr_otnt	NA	NA	NA	1815.92
atm_atr_otnt	NA	NA	NA	1436.6
atm_atr_otnt	NA	NA	NA	1658.7
atm_atr_otnt	NA	NA	NA	1654.83
empty well	NA	NA	NA	1705.04
empty well	NA	NA	NA	1898.99
empty well	NA	NA	NA	109.56
empty well	NA	NA	NA	108.08
empty well	NA	NA	NA	110.07
empty well	NA	NA	NA	100.64
empty well	NA	NA	NA	103.46
empty well	NA	NA	NA	108.16
empty well	NA	NA	NA	122.51
empty well	NA	NA	NA	111.19
empty well	NA	NA	NA	114.82
empty well	NA	NA	NA	115.15
atm_atr_otnt	NA	NA	NA	1598.47
atm_atr_otnt	NA	NA	NA	1789.1
atm_atr_otnt	NA	NA	NA	1687.12
atm_atr_otnt	NA	NA	NA	1413.94
empty well	NA	NA	NA	1598.71
empty well	NA	NA	NA	1565.22
empty well	NA	NA	NA	78.43
empty well	NA	NA	NA	85.77
empty well	NA	NA	NA	102.58
empty well	NA	NA	NA	92.62
empty well	NA	NA	NA	111.12
empty well	NA	NA	NA	103.21
empty well	NA	NA	NA	105.2
empty well	NA	NA	NA	89.07
empty well	NA	NA	NA	97.78
empty well	NA	NA	NA	107.81
empty well	NA	NA	NA	79.86
empty well	NA	NA	NA	114.47
empty well	NA	NA	NA	111.67
empty well	NA	NA	NA	127.1
empty well	NA	NA	NA	83.42
empty well	NA	NA	NA	151.53
empty well	NA	NA	NA	91.69
empty well	NA	NA	NA	94.64
atr_otnt	NA	NA	NA	225.71
atr_otnt	NA	NA	NA	173.31
atr_otnt	NA	NA	NA	176.52
atr_otnt	NA	NA	NA	232.21
empty well	NA	NA	NA	144.99
empty well	NA	NA	NA	191.12
empty well	NA	NA	NA	121.61
empty well	NA	NA	NA	116.04
empty well	NA	NA	NA	102.74
empty well	NA	NA	NA	109.26
empty well	NA	NA	NA	122.5
empty well	NA	NA	NA	80.97
empty well	NA	NA	NA	149.56
empty well	NA	NA	NA	124.96
empty well	NA	NA	NA	130.61
empty well	NA	NA	NA	119.6
atr_otnt	NA	NA	NA	218.67
atr_otnt	NA	NA	NA	139.39
atr_otnt	NA	NA	NA	132.78
atr_otnt	NA	NA	NA	202.04
empty well	NA	NA	NA	192.19
empty well	NA	NA	NA	164.93
empty well	NA	NA	NA	88.58
empty well	NA	NA	NA	115.31
empty well	NA	NA	NA	77.18
empty well	NA	NA	NA	114.37
empty well	NA	NA	NA	113.08
empty well	NA	NA	NA	140.54
empty well	NA	NA	NA	102.96
empty well	NA	NA	NA	98.01
empty well	NA	NA	NA	102.33
empty well	NA	NA	NA	133.82
empty well	NA	NA	NA	100.02
empty well	NA	NA	NA	118.22
empty well	NA	NA	NA	122.26
empty well	NA	NA	NA	124.22
empty well	NA	NA	NA	102.6
empty well	NA	NA	NA	104.6
empty well	NA	NA	NA	110.52
empty well	NA	NA	NA	99.15
atr_otnt	NA	NA	NA	201.95
atr_otnt	NA	NA	NA	216.33
atr_otnt	NA	NA	NA	220.52
atr_otnt	NA	NA	NA	177.02
empty well	NA	NA	NA	152.02
empty well	NA	NA	NA	191.15
empty well	NA	NA	NA	93.23
empty well	NA	NA	NA	84.25
empty well	NA	NA	NA	83.09
empty well	NA	NA	NA	90.24
empty well	NA	NA	NA	134.25
empty well	NA	NA	NA	100.79
empty well	NA	NA	NA	111.52
empty well	NA	NA	NA	110.11
empty well	NA	NA	NA	94.5
empty well	NA	NA	NA	114.89
empty well	NA	NA	NA	103.45
empty well	NA	NA	NA	100
empty well	NA	NA	NA	85.94
empty well	NA	NA	NA	92.68
otnt	NA	NA	NA	105.43
otnt	NA	NA	NA	123.6
otnt	NA	NA	NA	136.03
otnt	NA	NA	NA	119.27
empty well	NA	NA	NA	92.43
empty well	NA	NA	NA	97.57
empty well	NA	NA	NA	94.24
empty well	NA	NA	NA	134.84
empty well	NA	NA	NA	101.48
empty well	NA	NA	NA	95.38
empty well	NA	NA	NA	115.58
empty well	NA	NA	NA	113.11
empty well	NA	NA	NA	105.72
empty well	NA	NA	NA	120.78
empty well	NA	NA	NA	83.26
empty well	NA	NA	NA	105.53
empty well	NA	NA	NA	89.56
empty well	NA	NA	NA	98.27
empty well	NA	NA	NA	94.24
empty well	NA	NA	NA	111.55
empty well	NA	NA	NA	119.92
empty well	NA	NA	NA	90.74
empty well	NA	NA	NA	129.53
empty well	NA	NA	NA	95.12
otnt	NA	NA	NA	125.8
otnt	NA	NA	NA	121.13
otnt	NA	NA	NA	75.15
otnt	NA	NA	NA	114.61
empty well	NA	NA	NA	113.81
empty well	NA	NA	NA	102.79
empty well	NA	NA	NA	123.16
empty well	NA	NA	NA	134.79
empty well	NA	NA	NA	134.41
empty well	NA	NA	NA	103.03
empty well	NA	NA	NA	126.7
empty well	NA	NA	NA	115.47
empty well	NA	NA	NA	125.02
empty well	NA	NA	NA	142.13
empty well	NA	NA	NA	147.6
empty well	NA	NA	NA	160.44
empty well	NA	NA	NA	120
empty well	NA	NA	NA	126.12
empty well	NA	NA	NA	93.26
empty well	NA	NA	NA	106.27
empty well	NA	NA	NA	97.08
empty well	NA	NA	NA	121.79
empty well	NA	NA	NA	123.49
empty well	NA	NA	NA	110.39
otnt	NA	NA	NA	104.12
otnt	NA	NA	NA	142.75
otnt	NA	NA	NA	146.19
otnt	NA	NA	NA	102.1
empty well	NA	NA	NA	114.33
empty well	NA	NA	NA	102.6
empty well	NA	NA	NA	129.13
empty well	NA	NA	NA	125.75
empty well	NA	NA	NA	106.62
empty well	NA	NA	NA	121.49
empty well	NA	NA	NA	109.55
empty well	NA	NA	NA	105.99
empty well	NA	NA	NA	126.45
empty well	NA	NA	NA	149.05
empty well	NA	NA	NA	108.72
empty well	NA	NA	NA	95.65
empty well	NA	NA	NA	107.44
empty well	NA	NA	NA	137.84
empty well	NA	NA	NA	138.45
empty well	NA	NA	NA	100.4
empty well	NA	NA	NA	118.25
empty well	NA	NA	NA	120.94
empty well	NA	NA	NA	124.08
empty well	NA	NA	NA	131.75
otnt	NA	NA	NA	112.76
otnt	NA	NA	NA	100.35
otnt	NA	NA	NA	123.83
otnt	NA	NA	NA	124.59
empty well	NA	NA	NA	63.43
empty well	NA	NA	NA	106.81
empty well	NA	NA	NA	89.07
empty well	NA	NA	NA	83.33
empty well	NA	NA	NA	104.02
empty well	NA	NA	NA	89.87
empty well	NA	NA	NA	105.86
empty well	NA	NA	NA	116.73
empty well	NA	NA	NA	111.05
empty well	NA	NA	NA	120.66
empty well	NA	NA	NA	120.43
empty well	NA	NA	NA	101.04
empty well	NA	NA	NA	102.18
empty well	NA	NA	NA	104.05
empty well	NA	NA	NA	116.27
empty well	NA	NA	NA	101.8
empty well	NA	NA	NA	107.25
empty well	NA	NA	NA	120.64
empty well	NA	NA	NA	137.96
empty well	NA	NA	NA	134.6
sitopo2	NA	NA	NA	358.72
sitopo2	NA	NA	NA	421.37
sitopo2	NA	NA	NA	328.45
sitopo2	NA	NA	NA	332.63
empty well	NA	NA	NA	349.72
empty well	NA	NA	NA	277.9
empty well	NA	NA	NA	99.66
empty well	NA	NA	NA	79.89
empty well	NA	NA	NA	122.67
empty well	NA	NA	NA	106.83
empty well	NA	NA	NA	99.61
empty well	NA	NA	NA	93.35
empty well	NA	NA	NA	124.39
empty well	NA	NA	NA	122.48
empty well	NA	NA	NA	104.14
empty well	NA	NA	NA	94.17
empty well	NA	NA	NA	99.84
empty well	NA	NA	NA	143.78
empty well	NA	NA	NA	115.72
empty well	NA	NA	NA	101.07
empty well	NA	NA	NA	114.91
empty well	NA	NA	NA	100.7
empty well	NA	NA	NA	110.17
empty well	NA	NA	NA	121.16
sample	D-011128-01	NM_000631	NCF4	106.73
sample	D-011128-02	NM_000631	NCF4	1534.65
sample	D-011128-03	NM_000631	NCF4	23.97
sample	D-011128-04	NM_000631	NCF4	20.89
sample	D-017227-01	NM_138704	NDNL2	271.33
sample	D-017227-02	NM_138704	NDNL2	2017.45
sample	D-017227-03	NM_138704	NDNL2	875.6
sample	D-017227-04	NM_138704	NDNL2	66.88
sample	D-007157-01	NM_145080	NSMCE1	703.88
sample	D-007157-02	NM_145080	NSMCE1	3565.36
sample	D-007157-03	NM_145080	NSMCE1	239.45
sample	D-007157-04	NM_145080	NSMCE1	61.29
sample	D-009076-01	NM_177533	NUDT14	10.09
sample	D-009076-02	NM_177533	NUDT14	1124.88
sample	D-009076-03	NM_177533	NUDT14	27.48
sample	D-009076-04	NM_177533	NUDT14	301.91
sample	D-012132-01	NM_005796	NUTF2	52.48
sample	D-012132-02	NM_005796	NUTF2	665.08
sample	D-012132-03	NM_005796	NUTF2	36.44
sample	D-012132-04	NM_005796	NUTF2	589.84
sample	D-017194-01	NM_013248	NXT1	735.14
sample	D-017194-02	NM_013248	NXT1	102.18
sample	D-017194-03	NM_013248	NXT1	185.44
sample	D-017194-04	NM_013248	NXT1	93.97
sample	D-032433-01	NM_001005272	OR4A5	131.36
sample	D-032433-02	NM_001005272	OR4A5	646.51
sample	D-032433-03	NM_001005272	OR4A5	59.62
sample	D-032433-04	NM_001005272	OR4A5	125.68
sample	D-032461-01	NM_001005470	OR4B1	1448.14
sample	D-032461-02	NM_001005470	OR4B1	67.3
sample	D-032461-03	NM_001005470	OR4B1	90.7
sample	D-032461-04	NM_001005470	OR4B1	42.54
sample	D-011942-01	NM_004802	OTOF	515.33
sample	D-011942-02	NM_004802	OTOF	58.49
sample	D-011942-03	NM_004802	OTOF	50.54
sample	D-011942-04	NM_004802	OTOF	335.77
sample	D-005741-01	NM_148962	OXER1	1776.7
sample	D-005741-02	NM_148962	OXER1	69.23
sample	D-005741-03	NM_148962	OXER1	45.67
sample	D-005741-04	NM_148962	OXER1	62.82
sample	D-020239-01	NM_207170	P29	1036.37
sample	D-020239-02	NM_207170	P29	330.32
sample	D-020239-03	NM_207170	P29	105.64
sample	D-020239-04	NM_207170	P29	380.89
sample	D-020349-01	NM_019088	PD2	562.47
sample	D-020349-02	NM_019088	PD2	553.26
sample	D-020349-03	NM_019088	PD2	133.25
sample	D-020349-17	NM_019088	PD2	984.5
sample	D-011749-01	NM_002608	PDGFB	105.09
sample	D-011749-02	NM_002608	PDGFB	195.47
sample	D-011749-03	NM_002608	PDGFB	365.34
sample	D-011749-04	NM_002608	PDGFB	348.88
sample	D-017610-01	NM_170753	PGBD3	1183.37
sample	D-017610-02	NM_170753	PGBD3	151.74
sample	D-017610-03	NM_170753	PGBD3	112.45
sample	D-017610-04	NM_170753	PGBD3	23.78
sample	D-014987-01	NM_032758	PHF5A	603.23
sample	D-014987-02	NM_032758	PHF5A	191.32
sample	D-014987-17	NM_032758	PHF5A	633.83
sample	D-014987-18	NM_032758	PHF5A	471.66
sample	D-003257-05	NM_004073	PLK3	83.32
sample	D-003257-07	NM_004073	PLK3	125.67
sample	D-003257-08	NM_004073	PLK3	22.83
sample	D-003257-09	NM_004073	PLK3	276.26
sample	D-019659-01	NM_007215	POLG2	67.86
sample	D-019659-02	NM_007215	POLG2	107.01
sample	D-019659-03	NM_007215	POLG2	63.09
sample	D-019659-04	NM_007215	POLG2	353.9
sample	D-009613-01	NM_022825	PORCN	1808.48
sample	D-009613-02	NM_022825	PORCN	57.55
sample	D-009613-03	NM_022825	PORCN	81.21
sample	D-009613-04	NM_022825	PORCN	48.4
sample	D-004877-01	NM_002765	PRPS2	54.43
sample	D-004877-03	NM_002765	PRPS2	87.97
sample	D-004877-04	NM_002765	PRPS2	64.45
sample	D-004877-05	NM_002765	PRPS2	658.01
sample	D-011759-01	NM_002874	RAD23B	112.03
sample	D-011759-02	NM_002874	RAD23B	207.16
sample	D-011759-03	NM_002874	RAD23B	43.37
sample	D-011759-04	NM_002874	RAD23B	35.49
sample	D-009052-01	NM_002886	RAP2B	64.56
sample	D-009052-02	NM_002886	RAP2B	719.48
sample	D-009052-03	NM_002886	RAP2B	38.23
sample	D-009052-04	NM_002886	RAP2B	74.09
sample	D-009419-01	NM_003834	RGS11	54.54
sample	D-009419-02	NM_003834	RGS11	378.63
sample	D-009419-03	NM_003834	RGS11	69.62
sample	D-009419-04	NM_003834	RGS11	67.63
sample	D-008390-01	NM_006912	RIT1	62.87
sample	D-008390-02	NM_006912	RIT1	49.72
sample	D-008390-03	NM_006912	RIT1	94.01
sample	D-008390-04	NM_006912	RIT1	709.82
sample	D-015969-01	NM_000326	RLBP1	266.23
sample	D-015969-02	NM_000326	RLBP1	57.84
sample	D-015969-04	NM_000326	RLBP1	72.68
sample	D-015969-17	NM_000326	RLBP1	471.21
sample	D-006557-03	NM_002938	RNF4	1701.48
sample	D-006557-04	NM_002938	RNF4	98.42
sample	D-006557-05	NM_002938	RNF4	103
sample	D-006557-06	NM_002938	RNF4	98.66
sample	D-006402-01	NM_005500	SAE1	1741.73
sample	D-006402-02	NM_005500	SAE1	595.74
sample	D-006402-03	NM_005500	SAE1	499.64
sample	D-006402-04	NM_005500	SAE1	480.77
sample	D-017179-01	NM_030813	SKD3	60.06
sample	D-017179-02	NM_030813	SKD3	66.82
sample	D-017179-03	NM_030813	SKD3	178.44
sample	D-017179-04	NM_030813	SKD3	113.98
sample	D-007509-02	NM_006516	SLC2A1	69.81
sample	D-007509-03	NM_006516	SLC2A1	46.73
sample	D-007509-04	NM_006516	SLC2A1	113.99
sample	D-007509-05	NM_006516	SLC2A1	552.16
sample	D-007547-01	NM_024881	SLC35E1	239.37
sample	D-007547-02	NM_024881	SLC35E1	116.39
sample	D-007547-03	NM_024881	SLC35E1	19.58
sample	D-007547-04	NM_024881	SLC35E1	168.12
sample	D-007593-01	NM_000453	SLC5A5	60.34
sample	D-007593-02	NM_000453	SLC5A5	126.29
sample	D-007593-03	NM_000453	SLC5A5	144.07
sample	D-007593-04	NM_000453	SLC5A5	224.11
sample	D-007640-01	NM_020208	SLC6A20	110.86
sample	D-007640-02	NM_020208	SLC6A20	513.12
sample	D-007640-03	NM_020208	SLC6A20	189.24
sample	D-007640-04	NM_020208	SLC6A20	172.67
sample	D-007439-01	NM_005075	SLCO1A2	72.98
sample	D-007439-02	NM_005075	SLCO1A2	101.79
sample	D-007439-03	NM_005075	SLCO1A2	91.03
sample	D-007439-04	NM_005075	SLCO1A2	52.07
sample	D-014117-01	NM_015110	SMC5L1	776.43
sample	D-014117-02	NM_015110	SMC5L1	133.09
sample	D-014117-03	NM_015110	SMC5L1	1355.23
sample	D-014117-04	NM_015110	SMC5L1	48.66
sample	D-018408-02	NM_024624	SMC6L1	1188.9
sample	D-018408-03	NM_024624	SMC6L1	1180.33
sample	D-018408-04	NM_024624	SMC6L1	1445.71
sample	D-018408-17	NM_024624	SMC6L1	476.27
sample	D-011935-01	NM_004782	SNAP29	80.45
sample	D-011935-02	NM_004782	SNAP29	457.86
sample	D-011935-03	NM_004782	SNAP29	161.1
sample	D-011935-04	NM_004782	SNAP29	404.4
sample	D-020142-01	NM_006434	SORBS1	72.65
sample	D-020142-02	NM_006434	SORBS1	199.04
sample	D-020142-03	NM_006434	SORBS1	107.46
sample	D-020142-04	NM_006434	SORBS1	115.04
sample	D-007163-01	NM_182700	SP8	194.55
sample	D-007163-02	NM_182700	SP8	215.16
sample	D-007163-17	NM_182700	SP8	114.65
sample	D-007163-18	NM_182700	SP8	93.67
sample	D-004634-01	NM_145001	STK32A	57.63
sample	D-004634-02	NM_145001	STK32A	310.19
sample	D-004634-03	NM_145001	STK32A	99.23
sample	D-004634-04	NM_145001	STK32A	66.85
sample	D-019259-01	NM_182910	SYNE2	77.35
sample	D-019259-02	NM_182910	SYNE2	497.6
sample	D-019259-04	NM_182910	SYNE2	75.28
sample	D-019259-17	NM_182910	SYNE2	60.17
sample	D-003177-18	NM_003215	TEC	50.08
sample	D-003177-19	NM_003215	TEC	32.43
sample	D-003177-20	NM_003215	TEC	205.67
sample	D-003177-21	NM_003215	TEC	66.14
sample	D-025006-01	NM_020449	THOC2	1250.21
sample	D-025006-02	NM_020449	THOC2	191.77
sample	D-025006-03	NM_020449	THOC2	116.74
sample	D-025006-04	NM_020449	THOC2	728.86
sample	D-015288-01	NM_030969	TMEM14B	911.17
sample	D-015288-02	NM_030969	TMEM14B	139.39
sample	D-015288-03	NM_030969	TMEM14B	66.19
sample	D-015288-04	NM_030969	TMEM14B	81.69
sample	D-014718-01	NM_031418	TMEM16C	831.39
sample	D-014718-02	NM_031418	TMEM16C	68.12
sample	D-014718-03	NM_031418	TMEM16C	71.75
sample	D-014718-04	NM_031418	TMEM16C	93.28
sample	D-021879-01	NM_022093	TNN	108.8
sample	D-021879-02	NM_022093	TNN	63.13
sample	D-021879-03	NM_022093	TNN	144.51
sample	D-021879-04	NM_022093	TNN	71.17
sample	D-004239-02	NM_001067	TOP2A	220.88
sample	D-004239-03	NM_001067	TOP2A	53.43
sample	D-004239-04	NM_001067	TOP2A	307.45
sample	D-004239-18	NM_001067	TOP2A	197.52
sample	D-006057-01	NM_012217	TPSD1	392.55
sample	D-006057-02	NM_012217	TPSD1	46.31
sample	D-006057-05	NM_012217	TPSD1	60.1
sample	D-006057-18	NM_012217	TPSD1	40.76
sample	D-003549-01	NM_006292	TSG101	701.03
sample	D-003549-02	NM_006292	TSG101	15.05
sample	D-003549-04	NM_006292	TSG101	67.77
sample	D-003549-05	NM_006292	TSG101	85.56
sample	D-008494-01	NM_018314	UEVLD	1759.7
sample	D-008494-03	NM_018314	UEVLD	95.33
sample	D-008494-04	NM_018314	UEVLD	44.12
sample	D-008494-17	NM_018314	UEVLD	70.79
sample	D-006977-01	NM_001048201	UHRF1	94.85
sample	D-006977-02	NM_001048201	UHRF1	135.1
sample	D-006977-03	NM_001048201	UHRF1	84.76
sample	D-006977-04	NM_001048201	UHRF1	100.3
sample	D-015898-01	NM_025217	ULBP2	105.77
sample	D-015898-02	NM_025217	ULBP2	92.24
sample	D-015898-03	NM_025217	ULBP2	780.65
sample	D-015898-04	NM_025217	ULBP2	56.96
sample	D-010628-01	NM_003728	UNC5C	171.25
sample	D-010628-02	NM_003728	UNC5C	709.28
sample	D-010628-04	NM_003728	UNC5C	90.12
sample	D-010628-05	NM_003728	UNC5C	60.46
sample	D-031908-01	NM_205854	UNQ541	28.33
sample	D-031908-02	NM_205854	UNQ541	40.19
sample	D-031908-03	NM_205854	UNQ541	697.97
sample	D-031908-04	NM_205854	UNQ541	109.65
sample	D-032278-01	NM_006830	UQCR	384.92
sample	D-032278-02	NM_006830	UQCR	27.45
sample	D-032278-03	NM_006830	UQCR	111.09
sample	D-032278-04	NM_006830	UQCR	118.81
sample	D-006087-01	NM_006590	USP39	75.99
sample	D-006087-02	NM_006590	USP39	277.57
sample	D-006087-03	NM_006590	USP39	299.85
sample	D-006087-04	NM_006590	USP39	665.25
sample	D-009861-01	NM_025076	UXS1	1072.25
sample	D-009861-02	NM_025076	UXS1	7.81
sample	D-009861-04	NM_025076	UXS1	126.46
sample	D-009861-17	NM_025076	UXS1	104.94
sample	D-017408-01	NM_145652	WFDC5	175.99
sample	D-017408-02	NM_145652	WFDC5	727.05
sample	D-017408-03	NM_145652	WFDC5	40.71
sample	D-017408-04	NM_145652	WFDC5	140.18
sample	D-023833-01	NM_001085384	ZNF154	1711.13
sample	D-023833-02	NM_001085384	ZNF154	118.26
sample	D-023833-03	NM_001085384	ZNF154	26.15
sample	D-023833-04	NM_001085384	ZNF154	82.91
sample	D-004987-01	NM_006526	ZNF217	55.78
sample	D-004987-02	NM_006526	ZNF217	389.96
sample	D-004987-03	NM_006526	ZNF217	90.76
sample	D-004987-04	NM_006526	ZNF217	84.9
sample	D-007133-01	NM_152412	ZNF572	95.93
sample	D-007133-02	NM_152412	ZNF572	32.01
sample	D-007133-03	NM_152412	ZNF572	403.94
sample	D-007133-04	NM_152412	ZNF572	52.65
sample	D-020953-01	NM_016089	ZNF589	55.1
sample	D-020953-02	NM_016089	ZNF589	42.12
sample	D-020953-03	NM_016089	ZNF589	1354.3
sample	D-020953-17	NM_016089	ZNF589	88.31
