# Supplementary material for: A genome-wide RNAi screen identifies the SMC5/6 complex as a non-redundant regulator of a Topo2a-dependent G2 arrest
Source: Nucleic Acids Res. 2018 Dec 24;47(6):2906–21. doi: 10.1093/nar/gky1295 (PMC6451093; doi:10.1093/nar/gky1295)
Supplement: Supplementary Data [file gky1295_supplemental_files.zip › Table S6 Tertiary_screen, related to Figure1.xlsx]

## Sheet: Tertiary Screen
Table S6 Extended Counter-Screen Results, related to Figure 1
Compound ID	ReqSeqID	GeneName	Arrayscan-Normalised MI RPE1 cells ICRF193+ Nocodazole	Arrayscan-Normalised MI RPE1 cells g-Irradiation+Nocodazole	Arrayscan-Normalised MI RPE1 cells Bleomycin+Nocodazole	Arrayscan-Normalised MI RPE1 cells Etoposide+Nocodazole	Arrayscan-Normalised MI RPE1 cells No drug
UBB			427.17	375.55	2522.73	257.89	776.45
UBB			692.85	296.55	3469.75	602	595.94
UBB			599.08	659.27	1031.78	396.55	657.43
UBB			314.02	840.22	1460.53	312.73	849.6
M-008366-01	NM_033068	ACPT	536.22	242.17	6.66	12.86	119.24
M-012075-00	NM_005735	ACTR1B	1091.22	710.15	158.72	689.08	111.31
M-022416-01	NM_207517	ADAMTSL3	429.23	347.15	97.91	443.55	89.04
M-005420-02	NM_000679	ADRA1B	52.36	30.63	128.07	51.37	84.29
M-010993-01	NM_000658	AIRE	279.58	60.21	52.96	48.69	61.45
M-008715-01	NM_001182	ALDH7A1	27.03	41.6	92.82	64.95	67.55
M-008673-01	NM_001631	ALPI	169.44	78.72	54.1	193.97	98.75
M-010991-01	NM_000479	AMH	1158.37	229.5	97.12	503.54	100.13
M-009888-01	NM_000036	AMPD1	892.87	639.86	493.43	102.53	94.62
M-016095-00	NM_016237	ANAPC5	351.52	249.5	268.36	235.3	814.46
M-011581-00	NM_001659	ARF3	168.57	25.55	29.67	230.77	137.73
M-022856-00	NM_212481	ARID5A	611.61	108.14	228.36	97.04	100.97
M-009074-01	NM_005170	ASCL2	60.33	97.81	59.37	61.72	84.9
M-012663-02	NM_004192	ASMTL	206.23	438.29	1073.43	438.22	154.35
M-011930-02	NM_004231	ATP6V1F	535.31	173.72	162.11	139.55	90.45
M-017426-01	NM_145691	ATPAF2	1441.51	446.47	382.77	428	82.09
M-017899-00	NM_020064	BARHL1	792.41	47.01	56.14	165.07	91.83
M-015289-01	NM_020235	BBX	77.94	154.17	104.26	158.58	69.32
M-003306-01	NM_004049	BCL2A1	111.16	94.53	63.66	98.72	130.03
M-004383-02	NM_207002	BCL2L11	150.49	268.49	583.81	176.46	65.26
RF			95.44	93.45	67.56	69.62	87.46
RF			84.63	95.63	106.41	84.8	91.69
RF			71.28	90.96	106.17	105	98.03
RF			77.49	98.23	101.15	92.37	110.72
M-009049-00	NM_152414	BHLHB5	1175.52	518.32	132.8	1111.58	120.21
M-004390-02	NM_001166	BIRC2	38.35	98.68	100.17	47.52	127.52
M-012580-00	NM_001487	BLOC1S1	1237.46	131.92	198.37	237.15	134.34
M-017422-01	NM_145685	BRF1	25.17	13.41	33.9	30.78	40.44
M-017156-01	NM_138288	C14ORF147	1576.45	669.68	1848.53	545.59	114.67
M-030833-01	NM_001105520	C17orf100	576.38	206.1	432.44	287.23	58.01
M-018420-00	NM_173481	C19ORF21	665.05	40.66	47.89	551.97	116.36
M-015265-00	NM_080739	C20ORF141	746.73	970.03	409.05	552.15	96.41
M-020951-00	NM_017546	C2ORF29	882.2	458.67	90.43	504.11	166.22
M-018100-01	NM_173830	C6ORF182	72.58	111.61	182.72	50.21	36.68
M-018074-01	NM_173683	C8ORF21,XKR6	1097.83	265.42	98.6	328.62	82.12
M-017787-00	NM_178448	C9ORF140	1389.7	307.75	147.38	279.66	135.85
M-006803-00	NM_152572	C9ORF98	517.76	28.42	29.17	101.11	129.24
M-032282-01	NM_031215	CABLES2	1138.1	1389.15	820.93	825.25	137.34
M-009423-01	NM_014289	CAPN6	713.98	421.96	247.03	296.51	145.52
M-005808-01	NM_006615	CAPN9	72.47	84.99	63.73	95.09	82.19
M-014775-01	NM_032040	CCDC8	462.02	85.96	166.39	196.06	222.63
M-003471-00	NM_000389	CDKN1A	2236.04	1893.28	204.22	408.4	117.47
M-003246-01	NM_001262	CDKN2C	508.28	798.69	98.03	433.13	148.31
M-024450-01	XM_372884,NM_031413	CECR2	784.57	60.01	115.49	569.67	101.65
RF			64.85	92.02	92.02	92.77	93.61
RF			72.47	90.32	99.27	86.3	87.48
RF			80.39	124.6	109.57	96.58	94.66
RF			78.2	99.78	113.71	97.45	91.43
M-017324-00	NM_015939	CGI-09	500.57	55.74	112.9	122.78	135.05
M-010967-02	NM_173535	CLEC4F	447.59	115.51	67.47	297.98	129.3
M-020163-00	NM_006493	CLN5	104.83	33.17	48.66	24.44	106.94
M-013304-01	NM_018941	CLN8	714.35	437.45	29.57	261.88	108.24
M-010695-01	NM_001037329	CNGA4	769.72	324.99	74.2	114.16	116.77
M-021194-00	NM_018366	CNO	72.47	17.92	30.57	84.23	59.57
M-015904-00	NM_153603	COG7	190.08	67.71	221.51	76.72	100.15
M-018800-00	NM_032888	COL27A1	750.42	110.3	30.59	102.97	108.81
M-021037-00	NM_016129	COPS4	126.23	81.13	218.13	108.8	55.92
M-010493-01	NM_001018070	CORO1B	909.43	408.81	160.42	170.69	116.79
M-008385-00	NM_001878	CRABP2	428.48	107.89	20.65	66.03	123.24
M-018947-02	NM_181715	CRTC2	71.1	89.06	69.63	101.79	104.13
M-007679-00	NM_001320	CSNK2B	326.47	233.78	886.64	255.78	83.44
M-004790-02	NM_000499	CYP1A1	35.88	81.48	83.03	106.41	74
M-011169-00	NM_000774	CYP2F1	503.03	190.46	64.45	346.31	125.54
M-013471-01	NM_001014449	DDX19	218.97	316.33	451.09	178.62	180.42
M-009050-01	NM_018706	DHTKD1	1694.4	102.6	134.44	1105.91	186.24
M-019278-00	NM_015496	DKFZP434I116	498.73	59.38	161.97	448.41	104.04
M-021337-01	NM_001005354	DKFZP564J157	543.07	163.54	141.89	293.15	85.18
M-027083-01	NM_207437	DNAH10	34.34	37.42	43.3	73.65	78.14
RF			62.49	79.37	93.72	75.77	87.15
RF			84.35	110.51	91.36	96.44	105.86
RF			85.63	97.99	107.26	100.69	92.79
RF			77.12	77.06	85.17	95.21	96.22
M-017685-01	NM_001039550	DNAJB2	234.76	110.96	39.19	140.25	121.83
M-016792-01	NM_032364	DNAJC14	296.55	399.71	201.69	224.83	137.38
M-026304-01	NM_015221	DNMBP	1245.32	151.29	53.79	400.51	108.34
M-014040-00	NM_015296	DOCK9	633.97	404.11	1804.17	708.05	348.6
M-005854-01	NM_013379	DPP7	611.37	182.8	266.52	387.81	195.94
M-004732-01	NM_003845	DYRK4	1383.19	791.09	123.79	856.87	114.46
M-024314-01	NM_001099408	EIF4E1B	492.51	707.66	704.74	227	89.34
M-013331-01	NM_015904	EIF5B	50.26	34.12	316.33	61.25	45.3
M-014601-01	NM_025165	ELL3	897.08	269.43	279.44	96.31	78.43
M-011541-01	NM_003868	FGF16	178.3	64.23	38.15	42.87	101.1
M-003134-02	NM_002011	FGFR4	30.98	56.69	50.84	29.61	99.36
M-020869-01	NM_018246	FLJ10853	695.48	140.64	168.23	308	218.97
M-020277-00	NM_018260	FLJ10891	68.45	28.04	50.42	43.7	85.79
M-015868-00	NM_018332	FLJ11126	236.46	244.15	355.63	299.16	274.09
M-014245-00	NM_023077	FLJ12439	620.44	237.36	225.76	596.7	115.27
M-014995-00	NM_032786	FLJ14451	822.21	271.16	92.45	403.16	84.65
M-018625-02	NM_032815	FLJ14639	678.33	73.53	94.16	65.89	131.04
M-021031-01	NM_001100419	FLJ20850	873.17	50.12	37.87	226.21	91.32
M-014563-00	NM_025041	FLJ22173	1402.23	484.8	52.39	305.13	78.06
M-018070-00	NM_173685	FLJ32440	1221.86	408.69	383.74	351.89	318.68
RF			72.16	86.24	99.25	118.94	104.59
RF			83.68	85.95	105.03	108.18	93.6
RF			99.99	109.62	98.57	111.2	101.81
RF			486.65	111.37	81.07	117.48	116.42
M-032065-00	NM_207387	FLJ35696	417.7	39.86	53.16	258.9	96.32
M-016929-00	NM_152418	FLJ35775	473.03	256.99	31.95	343.7	123.01
M-016103-00	NM_153260	FLJ36812	712.6	601.52	1767.25	377.6	64.21
M-016893-00	NM_152374	FLJ38984	1011.03	155.08	132.92	256.24	180.88
M-020175-01	NM_001457	FLNB	136.95	90.08	132.27	132.18	45.23
M-017026-02	NM_144966	FREM1	1120.73	46.15	59.46	457.12	115.71
M-016219-01	NM_006360	GA17,EIF3M	37.43	111.27	384.93	63.52	66.64
M-019489-01	NM_003943	GENX-3414	934.06	49.86	64.58	311.17	102.05
M-012698-02	NM_005267	GJA8	64.77	28.69	56.97	27.82	68.76
M-017241-00	NM_005273	GNB2	671.95	286.09	207.26	342.58	117.42
M-009875-01	NM_015696	GPX7	121.5	46.12	245.42	83.47	102.31
M-007918-01	NM_138690	GRIN3B	1880.65	730.91	226.65	628.47	110.49
M-016207-02	NM_024736	GSDMDC1	622.82	171.03	24.22	213.12	95.26
M-019646-01	NM_002096	GTF2F1	1528.8	72	94.09	353.89	77.43
M-017726-00	NM_002103	GYS1	480.82	89.56	92.19	472.08	129.84
M-005626-01	NM_001525	HCRTR1	650.25	65.05	73.78	200.82	129.47
M-019213-01	NM_175571	HIAN6	371.57	155.7	59.44	74.2	115.02
M-013610-01	NM_003325	HIRA	247.45	39.92	124.92	114.02	68.94
M-011450-00	NM_003530	HIST1H3D	243.63	125.3	151.81	101.14	118.44
M-019232-00	NM_175065	HIST2H2AB	81.82	53.66	87.75	56.63	68.12
RF			65.19	104.48	86.26	91.79	120.35
RF			98.37	74.63	126.69	104.34	108.38
RF			96.67	127.4	98.5	108.46	116.15
RF			89.55	100.76	114.64	119.03	118.14
M-011686-01	NM_002120	HLA-DOB	266.3	57.62	46.31	71.49	95.74
M-013204-01	NM_022555	HLA-DRB3	926.95	62	64.01	239.58	87.81
M-011932-01	NM_138730	HMGN3	476.62	111.67	93.1	63.42	154.38
M-019347-01	NM_194247	HNRNPA3	18.61	46.66	79.65	22.87	12.47
M-008221-02	NM_002136	HNRPA1	74.59	71.24	100.81	53.05	103.69
M-008216-01	NM_003806	HRK	213.12	81.5	52.56	77.49	91.52
M-011944-01	NM_004807	HS6ST1	1219.31	550.33	291.98	172.4	116.97
M-015065-01	NM_152584	HSFY1	67.09	103.05	332.91	139.02	67.17
M-013799-00	NM_021222	HTCD37	291.87	49.04	43.22	164.15	91.71
M-005639-04	NM_000867	HTR2B	88.93	100.37	53.49	67.61	156.95
M-008294-00	NM_005896	IDH1	559.86	896.27	214.28	208.57	155.76
M-006465-02	NM_005532	IFI27	211.73	107.97	175.1	63.12	70.9
M-019655-01	NM_002170	IFNA8	574.26	51.01	71.11	228.63	131.62
M-005066-01	NM_000572	IL10	346.22	257.04	30.97	208.91	158.02
M-020212-01	NM_014652	IPO13	491.53	191.69	110.13	79.72	131.8
M-008008-01	NM_000632	ITGAM	450.19	120.3	113.63	425.23	72.01
M-003144-03	NM_005546	ITK	768.84	380.5	123.75	372.28	85.31
M-028871-01	NM_198455	KIAA0543	232.48	82.91	89.75	91.32	122.43
M-018897-01	NM_015070	KIAA0853,ZC3H13	876.29	89.96	65.52	483.94	102.84
M-010279-01	NM_014996	KIAA1069	1180.4	353.25	107.33	603.33	117.44
ATM_ATR_OTNT			1810.13	3206.56	2578.31	1626.65	104.59
ATM_ATR_OTNT			1732.05	3107.67	2480.51	1642.92	103.64
ATM_ATR_OTNT			1891.28	2798.38	2819.11	1649.03	111.06
ATM_ATR_OTNT			1727.14	2785.74	2877.15	1755.44	108.58
M-025003-01	NM_020721	KIAA1210	1109.08	326.93	118.74	397.03	82.68
M-023101-01	NM_020943	KIAA1604	174.52	101.77	283.69	125.15	75.75
M-014917-01	NM_032550	KIAA1914	1459.07	936.62	259.32	1089.98	106.36
M-008345-03	NM_032559	KIF2B	758.86	261.61	55.4	330.05	143.58
M-008559-01	NM_004984	KIF5A	344.3	398.55	119.82	480.05	146.73
M-011067-01	NM_000424	KRT5	914.5	373.05	513.83	328.43	82.51
M-019016-01	NM_178351	LCE1C	114.04	19.21	19.37	45.39	33.71
M-012232-00	NM_006149	LGALS4	119.75	43.95	74.95	93.15	66.99
M-010582-01	NM_024119	LGP2	175.91	79.84	56.53	83.41	87.69
M-007730-02	NM_002314	LIMK1	416.27	15.47	39.69	100.49	85.65
M-004978-01	NM_005572	LMNA	733.16	156.55	107.2	528.63	68.17
M-190588-00	XM_003960147	LOC101060402	9.4	72.99	36.39	16.41	12.38
M-015859-01	NM_145239	LOC112476	629.05	326.95	67.66	278.52	92.57
M-025925-00	NM_198401	LOC157567	753.76	219.3	221.92	190.72	92.47
M-021859-02	NM_207356	LOC339448	171.34	152.59	169.31	184.41	115.02
M-023824-01	NM_001080456	LOC342933	14.25	19.87	30.68	22.97	42.56
M-024158-01	NM_001012982	LOC345222	521.88	23.02	43.43	166.64	51.29
M-027599-01	NM_001024594	LOC388722	957.5	167.94	134.87	512.37	92.9
M-031928-01	NM_203376	LOC388730,TMEM81	1481.61	345.09	435.4	471.58	113.68
M-028918-01	NM_001008395	LOC389541	172.36	66.98	62.14	153.2	84.13
ATM_ATR_OTNT			1820.6	2955.61	2789.03	1628.41	113.64
ATM_ATR_OTNT			1644.72	3139.6	2824.24	1573.17	84.57
ATM_ATR_OTNT			1666.09	2744.81	2674.47	1631.13	93.88
ATM_ATR_OTNT			1821.73	3126.38	2675.73	1727.97	112.78
M-028597-01	NM_014702	LOC401272	322.38	35.27	41.3	46.16	77.02
M-016548-01	NM_138770	LOC90557	582.61	197.15	66.55	184.65	173.2
M-018483-01	NM_178124	LOC91966	44.69	34.13	78.25	60.82	82.1
M-018629-01	NM_032832	LRP11	1155.55	297.46	90.56	705.17	96.2
M-031903-01	NM_205545	LYPD2	504.13	177.04	111.89	146.3	134.85
M-011079-00	NM_000239	LYZ	248.29	110.03	65.15	457.33	168.78
M-017366-00	NM_005364	MAGEA8	2013.33	234.18	76.54	1243.67	125.4
M-019094-00	NM_002364	MAGEB2	675.97	395.32	113.4	272.91	83.22
M-011327-00	NM_002370	MAGOH	192.34	32.17	45.34	34.1	131.8
M-003789-03	NM_006724	MAP3K4	535.42	72.53	130.79	161.29	119.67
M-003589-02	NM_006575	MAP4K5	720.62	241.18	60.71	443.62	121.48
M-011554-01	NM_003925	MBD4	515.41	155.39	105.6	97.25	124.17
M-015373-00	NM_018388	MBNL3	1137.61	73.83	63.62	384.74	81.17
M-030446-02	NM_015154	MESDC2	182.38	37.3	15.99	24.16	90.12
M-011332-00	NM_002406	MGAT1	756.79	280.77	147.86	520.79	118.59
M-015088-00	NM_033212	MGC10992	1902.37	557.55	75.31	352.85	127.85
M-015455-01	NM_144716	MGC23918	118.16	14.17	41.07	15.62	88.04
M-018424-00	NM_024339	MGC2655	1642.3	241.5	92.5	192.64	105.17
M-009475-02	NM_002413	MGST2	22.47	22.25	37.71	22.77	80.53
M-005965-02	NM_021801	MMP26	129.58	63.24	33.6	24.27	119.36
ATM_ATR_OTNT			1631.23	2777.91	2791.87	1511.98	121.14
ATM_ATR_OTNT			1731.94	2843.95	2641.71	1576.24	116.56
ATM_ATR_OTNT			1531.74	2914.3	2784.27	1614.33	110.21
ATM_ATR_OTNT			1632.1	3062.84	2691.43	1640.33	89.73
M-012940-00	NM_016071	MRPS33	1186.52	490.85	66.5	554.68	114.34
M-019052-01	NM_033281	MRPS36	130.39	104.42	471.96	81.48	83.23
M-013580-00	NM_015971	MRPS7	528.23	256.68	107.48	145.13	151.68
M-012728-00	NM_005954	MT3	676.35	131.35	70.3	144.17	99.27
M-009539-01	NM_002451	MTAP	440.9	327.32	44.35	87.4	119.45
M-009633-02	NM_139242	MTFMT	205.3	46	51.65	61.68	132.55
M-012816-01	NM_012333	MYCBP	480.81	71.79	69.93	235.35	115.61
M-012646-01	NM_002472	MYH8	115.29	79.06	124.46	152.47	130.4
M-022928-01	NM_001080527	MYO7B	107.98	122.98	40.9	70.71	160.52
M-025327-01	XM_166571	NACAD	290.96	74.14	81.52	60.45	120.48
M-180696-00	NM_000265	NCF1	55.9	54.57	61.79	48.44	80.81
M-011128-01	NM_000631	NCF4	11.35	16.12	45.37	33.05	21.59
M-017227-00	NM_138704	NDNL2	753.03	17.2	15.26	7.29	102.49
M-003917-02	NM_181831	NF2	7.12	16.95	14.99	74.6	114.93
M-017671-01	NM_004148	NINJ1	27.54	74.14	131.98	53.91	69.71
M-015170-00	NM_052946	NOSTRIN	270.52	237.05	164.02	220.29	53.28
M-008644-00	NM_004646	NPHS1	511.99	318.42	91.19	373.36	123.36
M-019484-02	NM_001024629	NRP1	299.15	138.23	102.46	139.64	88.62
M-007157-01	NM_145080	NSMCE1	2348.32	236.92	477.53	392.58	115.28
M-009076-00	NM_177533	NUDT14	1067.28	657.39	103.72	382.91	96.22
ATR_OTNT			313.89	1091.54	274.94	417.4	101.24
ATR_OTNT			325.89	1140.63	229.01	458.83	102.69
ATR_OTNT			294.64	995.22	220.33	390.29	114.59
ATR_OTNT			240.83	1043.32	265.4	418.14	89.04
M-005283-00	NM_005124	NUP153	677.24	258.9	159.55	122.86	99.36
M-012132-00	NM_005796	NUTF2	31.09	220.92	295.35	91.41	24.58
M-017194-00	NM_013248	NXT1	1917.22	302.38	355.07	489.05	119.74
M-019111-00	NM_181672	OGT	226.87	149.84	127.28	297.06	56.48
M-032483-00	NM_001005503	OR11G2	615.78	805.74	658.64	365.45	758.17
M-032433-01	NM_001005272	OR4A5	917.27	452.25	410.09	518.9	127.34
M-032461-00	NM_001005470	OR4B1	873.73	151.5	99.77	115.18	127.74
M-030034-01	NM_001004726	OR4X1	403.59	369.56	679.46	361.74	140.35
M-011942-00	NM_004802	OTOF	509.01	102.48	250.16	134.07	103.14
M-005741-01	NM_148962	OXER1	1278.07	197.59	50.69	679.12	121.3
M-020239-01	NM_207170	P29	128.9	79.61	154.87	105.99	52.7
M-010027-02	NM_002571	PAEP	399.79	98.27	224.06	87.08	53.34
M-008583-02	NM_000437	PAFAH2	793.24	542.87	208.2	326.8	178.83
M-014997-03	NM_032789	PARP10	159.97	72.34	97.7	169.86	108.98
M-020349-01	NM_019088	PD2	140.76	20.58	34.21	60.16	32.47
M-011749-00	NM_002608	PDGFB	1263.92	142.32	70.53	704.88	112.39
M-005070-02	NM_003681	PDXK	771.88	206.88	76.92	381.31	168.18
M-011350-00	NM_002616	PER1	115.17	80.2	96.54	95.98	35.78
M-012594-01	NM_002857	PEX19	97.73	49.43	71.87	32.94	138.3
M-016914-02	NM_001025436	PF20	31.86	41.38	16.38	26.14	89.43
OTNT			138.63	134.23	62.6	90.13	112.9
OTNT			124.55	125.7	94.72	105.18	105
OTNT			118	149.76	91.09	106	118
OTNT			116.11	135.6	51.85	97.55	121.35
M-017610-00	NM_170753	PGBD3	808.05	44.38	52.27	100.14	111.34
M-025063-01	NM_030948	PHACTR1	188.37	100.12	243.58	87.29	109.37
M-014987-01	NM_032758	PHF5A	424.54	178.15	143.92	308.76	89.95
M-003291-03	NM_006221	PIN1	82.3	41.38	58.77	68.28	70.25
M-003945-03	NM_201378	PLEC1	522.44	158.26	49.97	25.59	95.83
M-021132-01	NM_018049	PLEKHJ1	110.41	243.22	300.98	70.22	69.16
M-023203-01	NM_014798	PLEKHM1	41.22	44.63	36.33	6.98	108.84
M-003257-02	NM_004073	PLK3	135.54	107.4	103.6	53.53	87.92
M-031513-01	NM_012401	PLXNB2	1068.86	109.28	91.27	393.8	96.63
M-010653-02	NM_014287	PM5	224.65	76.29	95.22	74	119.65
M-009715-01	NM_018129	PNPO	64.72	92.12	38.2	37.27	100.99
M-019659-01	NM_007215	POLG2	726.78	118.74	94.6	603.97	96.52
M-009613-00	NM_022825	PORCN	527.45	52.51	103.53	165.53	86.8
M-008718-00	NM_018444	PPM2C	966.43	475.75	169.21	561.17	148.54
M-019912-01	NM_005134	PPP4R1	537.94	189.27	68.48	101.59	83.85
M-004877-02	NM_002765	PRPS2	569.14	143.14	48.89	334.28	97.19
M-011367-00	NM_002815	PSMD11	169.78	199.55	213.68	169.42	220.08
M-003528-02	NM_175847	PTBP1	101.8	20.42	89.91	7.23	77.44
M-005711-02	NM_000955	PTGER1	502.72	18.35	19.91	98.73	125.97
M-005714-00	NM_000958	PTGER4	152.78	112.3	69.26	82.71	129.29
OTNT			124.83	179.89	83.65	97.7	121.14
OTNT			129.37	123.77	94.03	98.95	108.43
OTNT			102.01	123.09	79.57	119.48	121.82
OTNT			126.34	134.37	86.38	108.01	100.84
M-010619-01	NM_020440	PTGFRN	292.87	165.45	297.98	353.51	97.3
M-011759-01	NM_002874	RAD23B	354.62	63.91	62.57	134.71	58.65
M-010081-02	NM_021033	RAP2A	645.18	65.92	31.37	102.93	149.37
M-009052-00	NM_002886	RAP2B	951.39	468.22	437.47	450.63	177.5
M-010585-02	NM_182664	RASSF5	376.55	158.14	103.37	496.05	110.91
M-010559-01	NM_004260	RECQL4	116.66	22.86	84.47	25.51	35.59
M-006935-01	NM_001098527	RFPL2	134.81	119.24	87.25	114.67	95.54
M-009419-00	NM_003834	RGS11	154.67	41.18	81.77	112.41	51.92
M-008390-01	NM_006912	RIT1	96.91	139.75	230.42	103.14	86.91
M-015969-01	NM_000326	RLBP1	484.88	40.28	66.85	329.76	80.12
M-006557-03	NM_002938	RNF4	1575.09	33.87	37.63	120.3	104.1
M-006402-00	NM_005500	SAE1	1272.64	142.29	133.33	171.67	150.91
M-013911-01	NM_015589	SAMD4	1181.66	204.45	166.34	332.48	133.06
M-015634-02	NM_024077	SECISBP2	663.58	199.5	233.59	108.86	105.26
M-017707-02	NM_004568	SERPINB6	80.31	138.87	107.83	135.8	78.5
M-003027-05	NM_005627	SGK	980.04	356.46	126.87	128.87	147.21
M-008082-02	NM_021805	SIGIRR	304.62	61.84	71.5	89.82	111.58
M-017179-00	NM_030813	SKD3	359.74	40.64	85.5	98.92	95.29
M-003927-02	NM_003036	SKI	284.98	382.26	202.34	188.89	103.57
M-007452-00	NM_002555	SLC22A18	428.85	418.25	633.67	444.95	72.62
OTNT			123.82	148.85	82.31	102.03	109.81
OTNT			111.81	133.26	68.49	89.34	105.24
OTNT			119.52	140.16	88.85	106.58	112.64
OTNT			115.71	86.13	90.69	98.75	111.34
M-007478-03	NM_021734	SLC25A19	123.07	67.19	65.03	77.34	177.99
M-007509-01	NM_006516	SLC2A1	777.71	91.72	135.3	540.79	103.71
M-007547-00	NM_024881	SLC35E1	1046.64	172.47	46.3	474.3	91.88
M-007593-00	NM_000453	SLC5A5	329.27	174.33	68.79	166.76	77.61
M-007372-01	NM_014037	SLC6A16	159.55	261.93	76.31	50.14	128.55
M-007640-00	NM_020208	SLC6A20	95.92	104.69	145.31	42.21	51.13
M-004953-01	NM_003486	SLC7A5	144.63	76.47	94.71	210.53	58.88
M-007439-00	NM_005075	SLCO1A2	422.44	106.77	126	145.85	110.87
M-009459-02	NM_001003802,NM_003078	SMARCD3	352.19	164.61	164.53	171.38	112.61
M-014117-01	NM_015110	SMC5L1	34.98	21.07	51.61	17.59	60.2
M-018408-01	NM_024624	SMC6L1	1875.36	128.83	116.25	287.79	127.49
M-021129-01	NM_018225	SMU1	257.45	274.7	637.16	167.64	325.62
M-011935-00	NM_004782	SNAP29	804.18	155.87	73.1	277.93	130.72
M-018811-02	NM_003089	SNRP70	482.06	276.84	345.23	255.45	731.95
M-020142-01	NM_006434	SORBS1	168.12	152.92	48.07	297.35	168.78
M-007163-01	NM_182700	SP8	305.66	18.45	47.14	287.35	74.7
M-004831-00	NM_020126	SPHK2	515.86	46.61	60.38	165.05	59.91
M-020096-01	NM_005988	SPRR2A	70.01	64.51	108.34	45.03	119.86
M-027339-00	NM_005841	SPRY1	178.03	81.99	28.05	111.58	109.59
M-004054-01	NM_001008910	STK16	914.32	1011.52	493.9	511.25	151.99
OTNT			147.62	133.57	87.38	108.68	114.61
OTNT			87.96	124.9	98.89	95.48	98.48
OTNT			119.25	164.54	85.2	109.56	106.75
OTNT			133.7	111.56	78.18	94.07	111.65
M-004634-01	NM_145001	STK32A	333.82	83.2	164.88	157.2	76.59
M-019713-00	NM_006949	STXBP2	220.11	330.21	538.9	237.32	101.28
M-012877-00	NM_006704	SUGT1	140.25	267.95	471.3	175.03	154.61
M-016450-01	NM_001005849	SUMO2	393.01	46.14	114.31	89.43	91.58
M-019171-00	NM_003176	SYCP1	633.81	222.55	138.83	131.55	180.98
M-019259-01	NM_182910	SYNE2	262.83	97.46	49.07	63.88	95.45
M-032503-02	NM_001040709	SYPL2	1286.06	548.9	50.5	550.23	83.67
M-018482-01	NM_177963	SYT12	94.7	150.07	370.81	167.46	97.47
M-011468-02	NM_003564	TAGLN2	493.94	463.23	51.05	184.91	120.17
M-011789-00	NM_152295	TARS	225.3	52.12	65.7	157.4	80.32
M-014821-01	NM_032258	TBC1D3	59.84	54.36	62.53	60.9	141.31
M-020097-00	NM_005997	TCFL1	523.29	696.38	115.17	531.53	141.08
M-003177-03	NM_003215	TEC	528.44	345.22	47.65	337.57	130.02
M-006348-03	NM_001042425	TFAP2A	331.99	143.47	133.2	242.52	93.35
M-003716-02	NM_003226	TFF3	114.18	49.98	60.51	25.93	92.6
M-003929-02	NM_004612	TGFBR1	564.67	241.37	66.33	29.05	112.21
M-025006-01	NM_020449	THOC2	1098.08	819.82	264.79	624.23	116.6
M-027086-01	XM_941994	TMEM132C	248.95	85.28	59.46	69.29	141.41
M-015288-00	NM_030969	TMEM14B	100.21	196.05	260.49	61.69	86.66
M-014718-01	NM_031418	TMEM16C	420.81	64.23	65.14	232.21	85.58
OTNT			116.76	159.43	84.05	92.48	99.75
OTNT			120.11	171.14	92.58	115.78	95.54
OTNT			109.32	140.11	75.45	107.34	100.96
OTNT			113.2	107.08	81.69	93.06	106.67
M-023574-01	NM_001042575	TMPRSS7	93.39	248.27	794.52	242.08	215.23
M-008096-00	NM_003820	TNFRSF14	114.02	27.66	24.47	38.54	100.13
M-017577-01	NM_003807	TNFSF14	732.39	279.1	45.03	29.28	122.54
M-021879-01	NM_022093	TNN	501.96	72.16	99.73	265.2	55.96
M-017809-01	NM_003284	TNP1	1166.74	663.62	525.99	422.44	86.73
M-004239-02	NM_001067	TOP2A	104.92	83.08	190.58	59.45	58.81
M-003108-02	NM_033550	TP53RK	88.34	72.54	86.03	75.29	117.02
M-009776-02	NM_000365	TPI1	287.77	73.64	74.43	131.67	106.72
M-006057-02	NM_012217	TPSD1	733.09	128.03	59.63	100.86	133.03
M-003549-01	NM_006292	TSG101	1216	553.97	49.97	187.07	97.89
M-010325-04	NM_178014	TUBB	29.26	36.39	54.7	30.33	57.52
M-009435-01	NM_015983	UBE2D4	384.74	319.36	42.61	103.96	77.65
M-009134-02	NM_182697	UBE2H	39.73	40.58	126.52	29.04	62.48
M-008494-02	NM_018314	UEVLD	719.94	81.94	151.95	126.77	150.5
M-006977-01	NM_001048201	UHRF1	1209.22	438.83	99.97	599.87	121.6
M-015898-00	NM_025217	ULBP2	232.23	76.96	70.6	125.94	109.65
M-010628-01	NM_003728	UNC5C	950.79	250.24	164.35	212.59	89.51
M-031908-01	NM_205854	UNQ541	920.21	361.45	260.18	572.5	29.95
M-032278-00	NM_006830	UQCR	823.42	306.69	62.37	351.34	91.88
M-006086-01	NM_032557	USP38	256.78	41.89	64.32	76.22	107.63
siTopo2			268.62	44.02	54.49	135.47	40.67
siTopo2			208.11	68.85	59.27	144.46	63.23
siTopo2			138.25	50.93	72.05	161.62	32.92
siTopo2			203.4	90.82	136.24	148.16	23.16
M-006087-01	NM_006590	USP39	151.57	55	207.39	108.67	87.18
M-009861-01	NM_025076	UXS1	503.1	64.01	82.28	95.83	118.91
M-012384-01	NM_007128	VPREB1	317.89	120.97	109.73	339.02	105.3
M-017408-00	NM_145652	WFDC5	1752.88	923.41	119.42	328.15	128.28
M-012156-00	NM_005663	WHSC2	757.93	157.09	55.18	261.08	94.14
M-008538-00	NM_033131	WNT3A	610.69	269.43	113.96	107.71	116.31
M-017323-02	NM_152857	WTAP	37.32	85.19	88.61	46.55	46.83
M-014000-00	NM_020750	XPO5	767.77	727.86	140.66	363.01	83.67
M-006793-01	NM_005108	XYLB	27.43	22.45	41.23	36.19	89.49
M-020934-02	NM_015872	ZFP67	103.95	57.07	93.92	53.52	125.36
M-012658-01	NM_021964	ZNF148	999.02	191.01	164.97	420.88	114.76
M-023833-01	NM_001085384	ZNF154	542.15	139.46	181.27	203.47	123.24
M-004987-00	NM_006526	ZNF217	679.19	67.73	82.4	452.27	76.34
M-019147-01	NM_015919	ZNF226	214.41	268.4	417.54	167.02	52.66
M-025840-01	NM_020863	ZNF406	199.53	74.37	114.41	230.16	114.42
M-007133-00	NM_152412	ZNF572	421.28	103.01	138.09	324.67	161.2
M-020953-01	NM_016089	ZNF589	804.65	31.31	46.97	256.54	73.74
Empty Well			89.91	112.28	86.74	84.16	128.98
Empty Well			96.93	191.88	131.8	91.88	106.44
Empty Well			94.73	134.98	133.5	59.71	116.85
